# Supplementary material for: Poly[[μ2-acetato-aquadi-μ3-isonicotinato-dysprosium(III)silver(I)] perchlorate]
Source: Acta Crystallogr Sect E Struct Rep Online. 2009 Nov 18;65(Pt 12):m1595–6. doi: 10.1107/S1600536809046637 (PMC2972040; doi:10.1107/S1600536809046637)
Supplement: Supplementary file 1 [file e-65-m1595-sup1.cif]

##############################################################################
###                                                                        ###
###        Electronic paper (Acta Crystallographica Section E)             ###
###                                                                        ###
##############################################################################
#                                                                            #
# This CIF contains the data in a paper accepted for publication in Acta     #
# Crystallographica Section E. It conforms to the requirements of Notes      #
# for Authors for Section E, and has been peer reviewed under the auspices   #
# of the IUCr Commission on Journals.                                        #
#                                                                            #
# Full details of the Crystallographic Information File format               #
# are given in the paper "The Crystallographic Information File (CIF):       #
# a New Standard Archive File for Crystallography" by S. R. Hall, F. H.      #
# Allen and I. D. Brown [Acta Cryst. (1991), A47, 655-685].                  #
#                                                                            #
# The current version of the core CIF dictionary is obtainable from          #
# ftp://ftp.iucr.org/pub/cif_core.dic. The current version number is 2.4.    #
#                                                                            #
# Software is freely available for graphical display of the structure(s) in  #
# this CIF.  For information consult the CIF home page http://www.iucr.org/  #
# cif/home.html                                                              #
#                                                                            #
# This file may be used for bona fide research purposes within the           #
# scientific community so long as proper attribution is given to the journal # 
# article from which it was obtained.                                        #
#                                                                            #
##############################################################################
                                             
data_I
_audit_creation_method     SHELXL-97
_chemical_name_systematic
;
Poly[[\m~2~-acetato-aquadi-\m~3~-isonicotinato-dysprosium(III)silver(I)]
perchlorate]
;
_chemical_name_common     ?
_chemical_formula_moiety     'C14 H13 Ag Dy N2 O7, Cl O4'
_chemical_formula_sum     'C14 H13 Ag Cl Dy N2 O11'
_chemical_formula_iupac     '[Ag Dy (C6 H4 N O2)2 (C2 H3 O2) (H2 O)] Cl O4'
_chemical_formula_weight     691.08
_chemical_melting_point     ?
_symmetry_cell_setting     monoclinic
_symmetry_space_group_name_H-M     'P 21/c'
_symmetry_space_group_name_Hall     '-P 2ybc'
loop_
    _symmetry_equiv_pos_as_xyz
    'x, y, z'
    '-x, y+1/2, -z+1/2'
    '-x, -y, -z'
    'x, -y-1/2, z-1/2'
_cell_length_a     16.1682(15)
_cell_length_b     15.1020(14)
_cell_length_c     7.9846(7)
_cell_angle_alpha     90.00
_cell_angle_beta     92.8450(10)
_cell_angle_gamma     90.00
_cell_volume     1947.2(3)
_cell_formula_units_Z     4
_cell_measurement_reflns_used     5589
_cell_measurement_theta_min     2.72
_cell_measurement_theta_max     27.77
_cell_measurement_temperature     296(2)
_exptl_crystal_description     block
_exptl_crystal_colour     colorless
_exptl_crystal_size_max     0.23
_exptl_crystal_size_mid     0.20
_exptl_crystal_size_min     0.19
_exptl_crystal_density_diffrn     2.357
_exptl_crystal_density_meas     ?
_exptl_crystal_density_method     'not measured'
_exptl_crystal_F_000     1316
_exptl_absorpt_coefficient_mu     5.013
_exptl_absorpt_correction_type     multi-scan
_exptl_absorpt_process_details     '(SADABS; Sheldrick, 1996)'
_exptl_absorpt_correction_T_min     0.328
_exptl_absorpt_correction_T_max     0.386
_exptl_special_details
;
 ?
;
_diffrn_ambient_temperature     296(2)
_diffrn_radiation_type     MoK\a
_diffrn_radiation_wavelength     0.71073
_diffrn_radiation_source     'fine-focus sealed tube'
_diffrn_radiation_monochromator     graphite
_diffrn_measurement_device_type     'Bruker APEXII area-detector diffractometer'
_diffrn_measurement_method     '\f and \w scan'
_diffrn_detector_area_resol_mean     ?
_diffrn_reflns_number     9904
_diffrn_reflns_av_R_equivalents     0.0249
_diffrn_reflns_av_sigmaI/netI     0.0279
_diffrn_reflns_theta_min     1.85
_diffrn_reflns_theta_max     25.20
_diffrn_reflns_theta_full     25.20
_diffrn_measured_fraction_theta_max     0.992
_diffrn_measured_fraction_theta_full     0.992
_diffrn_reflns_limit_h_min     -15
_diffrn_reflns_limit_h_max     19
_diffrn_reflns_limit_k_min     -18
_diffrn_reflns_limit_k_max     17
_diffrn_reflns_limit_l_min     -8
_diffrn_reflns_limit_l_max     9
_diffrn_standards_number     ?
_diffrn_standards_interval_count     ?
_diffrn_standards_interval_time     ?
_diffrn_standards_decay_%     ?
_refine_special_details
;
 Refinement of F^2^ against ALL reflections.  The weighted R-factor wR and
 goodness of fit S are based on F^2^, conventional R-factors R are based
 on F, with F set to zero for negative F^2^. The threshold expression of
 F^2^ > 2sigma(F^2^) is used only for calculating R-factors(gt) etc. and is
 not relevant to the choice of reflections for refinement.  R-factors based
 on F^2^ are statistically about twice as large as those based on F, and R-
 factors based on ALL data will be even larger.
;
_reflns_number_total     3486
_reflns_number_gt     3112
_reflns_threshold_expression     >2sigma(I)
_refine_ls_structure_factor_coef     Fsqd
_refine_ls_matrix_type     full
_refine_ls_R_factor_all     0.0269
_refine_ls_R_factor_gt     0.0230
_refine_ls_wR_factor_gt     0.0535
_refine_ls_wR_factor_ref     0.0557
_refine_ls_goodness_of_fit_ref     1.035
_refine_ls_restrained_S_all     1.103
_refine_ls_number_reflns     3486
_refine_ls_number_parameters     322
_refine_ls_number_restraints     158
_refine_ls_hydrogen_treatment     mixed
_refine_ls_weighting_scheme     calc
_refine_ls_weighting_details
         'calc w=1/[\s^2^(Fo^2^)+(0.0236P)^2^+3.5237P] where P=(Fo^2^+2Fc^2^)/3'
_atom_sites_solution_hydrogens     geom
_atom_sites_solution_primary     direct
_atom_sites_solution_secondary     difmap
_refine_ls_shift/su_max     0.002
_refine_ls_shift/su_mean     0.000
_refine_diff_density_max     0.656
_refine_diff_density_min     -0.756
_refine_ls_extinction_method     none
_refine_ls_extinction_coef     ?
loop_
    _atom_type_symbol
    _atom_type_description
    _atom_type_scat_dispersion_real
    _atom_type_scat_dispersion_imag
    _atom_type_scat_source
    'C' 'C' 0.0033 0.0016
                         'International Tables Vol C Tables 4.2.6.8 and 6.1.1.4'
    'N' 'N' 0.0061 0.0033
                         'International Tables Vol C Tables 4.2.6.8 and 6.1.1.4'
    'O' 'O' 0.0106 0.0060
                         'International Tables Vol C Tables 4.2.6.8 and 6.1.1.4'
    'Cl' 'Cl' 0.1484 0.1585
                         'International Tables Vol C Tables 4.2.6.8 and 6.1.1.4'
    'Ag' 'Ag' -0.8971 1.1015
                         'International Tables Vol C Tables 4.2.6.8 and 6.1.1.4'
    'Dy' 'Dy' -0.1892 4.4098
                         'International Tables Vol C Tables 4.2.6.8 and 6.1.1.4'
    'H' 'H' 0.0000 0.0000
                         'International Tables Vol C Tables 4.2.6.8 and 6.1.1.4'
_computing_data_collection     'APEX2 (Bruker, 2004)'
_computing_cell_refinement     'SAINT (Bruker, 2004)'
_computing_data_reduction     'SAINT (Bruker, 2004)'
_computing_structure_solution     'SHELXS97 (Sheldrick, 2008)'
_computing_structure_refinement     'SHELXL97 (Sheldrick, 2008)'
_computing_molecular_graphics     'XP in SHELXTL (Sheldrick, 2008)'
_computing_publication_material     'SHELXL97 (Sheldrick, 2008)'
loop_
    _atom_site_type_symbol
    _atom_site_label
    _atom_site_fract_x
    _atom_site_fract_y
    _atom_site_fract_z
    _atom_site_U_iso_or_equiv
    _atom_site_adp_type
    _atom_site_calc_flag
    _atom_site_refinement_flags
    _atom_site_occupancy
    _atom_site_disorder_assembly
    _atom_site_disorder_group
    Dy Dy1 0.454540(11) 0.616178(12) 1.04948(2) 0.01852(7) Uani d . 1 . .
    Ag Ag1 0.97316(3) 0.73989(4) 0.60071(7) 0.06665(17) Uani d . 1 . .
    O O1 0.35829(18) 0.81592(19) 0.7190(4) 0.0300(7) Uani d . 1 . .
    O O2 0.38143(17) 0.68117(19) 0.8281(4) 0.0263(7) Uani d . 1 . .
    O O3 0.5762(2) 0.6330(2) 0.9080(5) 0.0401(9) Uani d . 1 . .
    O O4 0.63060(19) 0.49745(19) 0.8632(5) 0.0403(9) Uani d . 1 . .
    O O5 0.5347(2) 0.6149(2) 1.3147(4) 0.0360(8) Uani d . 1 A .
    O O6 0.54781(19) 0.4970(2) 1.1607(4) 0.0320(7) Uani d . 1 . .
    O O1W 0.4979(2) 0.7687(2) 1.0758(4) 0.0358(8) Uani d D 1 . .
    H H1W 0.518(3) 0.795(3) 1.002(6) 0.054 Uiso d D 1 . .
    H H2W 0.475(3) 0.800(3) 1.139(6) 0.054 Uiso d D 1 . .
    N N1 0.0943(2) 0.7527(3) 0.9981(6) 0.0404(10) Uani d . 1 . .
    N N2 0.8576(3) 0.6967(3) 0.6991(6) 0.0500(12) Uani d . 1 . .
    C C1 0.2516(3) 0.7494(3) 0.8695(5) 0.0231(9) Uani d . 1 . .
    C C2 0.2116(3) 0.6710(3) 0.9112(6) 0.0312(11) Uani d . 1 . .
    H H1 0.2372 0.6165 0.8967 0.037 Uiso calc R 1 . .
    C C3 0.1336(3) 0.6753(3) 0.9741(7) 0.0388(12) Uani d . 1 . .
    H H2 0.1072 0.6229 1.0008 0.047 Uiso calc R 1 . .
    C C4 0.1333(3) 0.8284(4) 0.9589(7) 0.0446(13) Uani d . 1 . .
    H H3 0.1068 0.8821 0.9760 0.054 Uiso calc R 1 . .
    C C5 0.2109(3) 0.8294(3) 0.8945(6) 0.0335(11) Uani d . 1 . .
    H H4 0.2358 0.8828 0.8680 0.040 Uiso calc R 1 . .
    C C6 0.3367(2) 0.7495(3) 0.8008(5) 0.0202(9) Uani d . 1 . .
    C C7 0.6332(3) 0.5809(3) 0.8637(6) 0.0303(10) Uani d . 1 . .
    C C8 0.7113(3) 0.6231(3) 0.8058(6) 0.0293(10) Uani d . 1 . .
    C C9 0.7156(3) 0.7123(3) 0.7613(7) 0.0410(13) Uani d . 1 . .
    H H7 0.6693 0.7486 0.7668 0.049 Uiso calc R 1 . .
    C C10 0.7894(3) 0.7458(4) 0.7088(8) 0.0489(15) Uani d . 1 . .
    H H8 0.7917 0.8053 0.6791 0.059 Uiso calc R 1 . .
    C C11 0.8533(3) 0.6108(4) 0.7457(9) 0.0568(17) Uani d . 1 . .
    H H5 0.9009 0.5763 0.7427 0.068 Uiso calc R 1 . .
    C C12 0.7818(3) 0.5719(3) 0.7975(7) 0.0428(13) Uani d . 1 . .
    H H6 0.7810 0.5123 0.8264 0.051 Uiso calc R 1 . .
    C C13 0.5697(3) 0.5411(3) 1.2898(5) 0.0276(10) Uani d D 1 . .
    C C14 0.6271(11) 0.5015(17) 1.421(3) 0.045(4) Uani d PDU 0.50 A 1
    H H14A 0.6719 0.5418 1.4467 0.068 Uiso calc PR 0.50 A 1
    H H14B 0.6487 0.4468 1.3804 0.068 Uiso calc PR 0.50 A 1
    H H14C 0.5976 0.4905 1.5203 0.068 Uiso calc PR 0.50 A 1
    C C14' 0.6444(10) 0.5127(17) 1.393(3) 0.045(4) Uani d PDU 0.50 A 2
    H H14D 0.6503 0.5488 1.4915 0.068 Uiso calc PR 0.50 A 2
    H H14E 0.6926 0.5191 1.3282 0.068 Uiso calc PR 0.50 A 2
    H H14F 0.6385 0.4518 1.4246 0.068 Uiso calc PR 0.50 A 2
    Cl Cl1 0.9165(8) 0.9620(9) 0.7618(15) 0.0633(8) Uani d PD 0.492(12) B 1
    O O7 0.9742(9) 0.8934(9) 0.785(2) 0.138(7) Uani d PDU 0.492(12) B 1
    O O8 0.8752(9) 0.9496(8) 0.6037(14) 0.105(5) Uani d PDU 0.492(12) B 1
    O O9 0.9544(10) 1.0465(9) 0.761(2) 0.074(5) Uani d PDU 0.492(12) B 1
    O O10 0.8556(9) 0.9600(10) 0.8849(19) 0.139(7) Uani d PDU 0.492(12) B 1
    Cl Cl1' 0.9216(7) 0.9553(8) 0.7502(15) 0.0633(8) Uani d PD 0.508(12) B 2
    O O7' 0.9307(9) 0.8895(9) 0.8748(17) 0.125(6) Uani d PDU 0.508(12) B 2
    O O8' 0.9565(10) 0.9226(10) 0.6054(17) 0.139(6) Uani d PDU 0.508(12) B 2
    O O9' 0.9612(10) 1.0334(9) 0.809(2) 0.090(6) Uani d PDU 0.508(12) B 2
    O O10' 0.8355(6) 0.9715(7) 0.720(2) 0.101(5) Uani d PDU 0.508(12) B 2
loop_
    _atom_site_aniso_label
    _atom_site_aniso_U_11
    _atom_site_aniso_U_22
    _atom_site_aniso_U_33
    _atom_site_aniso_U_12
    _atom_site_aniso_U_13
    _atom_site_aniso_U_23
    Dy1 0.01576(11) 0.01481(11) 0.02554(12) 0.00081(7) 0.00650(8) 0.00006(8)
    Ag1 0.0261(2) 0.0917(4) 0.0846(4) -0.0148(2) 0.0267(2) 0.0028(3)
    O1 0.0256(16) 0.0230(16) 0.0424(19) 0.0016(13) 0.0128(14) 0.0096(14)
    O2 0.0190(15) 0.0247(15) 0.0357(18) 0.0039(12) 0.0055(13) 0.0049(13)
    O3 0.0302(19) 0.0227(17) 0.071(3) -0.0018(13) 0.0332(18) -0.0015(16)
    O4 0.0337(18) 0.0193(16) 0.070(2) -0.0035(14) 0.0288(17) -0.0028(16)
    O5 0.044(2) 0.0315(18) 0.0319(18) 0.0101(15) -0.0040(15) -0.0092(14)
    O6 0.0376(18) 0.0270(16) 0.0304(17) 0.0082(14) -0.0078(14) -0.0062(14)
    O1W 0.049(2) 0.0228(17) 0.038(2) -0.0094(15) 0.0213(17) -0.0029(14)
    N1 0.023(2) 0.049(3) 0.051(3) 0.0021(18) 0.0138(19) -0.003(2)
    N2 0.028(2) 0.050(3) 0.074(3) -0.009(2) 0.022(2) -0.002(2)
    C1 0.017(2) 0.028(2) 0.024(2) 0.0005(17) 0.0038(17) 0.0033(17)
    C2 0.020(2) 0.026(2) 0.049(3) -0.0004(18) 0.011(2) 0.000(2)
    C3 0.025(2) 0.037(3) 0.056(3) -0.006(2) 0.017(2) -0.001(2)
    C4 0.033(3) 0.040(3) 0.062(4) 0.013(2) 0.014(3) -0.002(3)
    C5 0.027(2) 0.025(2) 0.050(3) 0.0046(19) 0.012(2) 0.004(2)
    C6 0.016(2) 0.020(2) 0.024(2) -0.0002(16) 0.0040(17) 0.0002(17)
    C7 0.023(2) 0.028(2) 0.041(3) -0.0069(19) 0.016(2) -0.001(2)
    C8 0.023(2) 0.026(2) 0.041(3) -0.0048(18) 0.014(2) -0.003(2)
    C9 0.025(3) 0.029(3) 0.070(4) 0.000(2) 0.017(2) 0.004(2)
    C10 0.032(3) 0.036(3) 0.081(4) -0.010(2) 0.021(3) 0.007(3)
    C11 0.026(3) 0.047(3) 0.100(5) 0.000(2) 0.019(3) -0.004(3)
    C12 0.027(3) 0.031(3) 0.073(4) 0.001(2) 0.017(3) -0.001(3)
    C13 0.026(2) 0.032(2) 0.025(2) 0.0036(19) -0.0008(19) -0.0022(19)
    C14 0.046(6) 0.045(5) 0.044(6) 0.006(5) -0.012(5) -0.003(4)
    C14' 0.046(6) 0.045(5) 0.044(6) 0.006(5) -0.012(5) -0.003(4)
    Cl1 0.0616(15) 0.0502(16) 0.0776(16) 0.0036(11) -0.0019(11) -0.0024(12)
    O7 0.145(10) 0.105(8) 0.162(11) 0.076(7) -0.030(8) -0.017(7)
    O8 0.132(10) 0.108(8) 0.072(7) -0.039(7) -0.042(7) 0.005(6)
    O9 0.068(8) 0.060(7) 0.094(8) -0.011(6) 0.012(6) -0.003(6)
    O10 0.135(10) 0.151(10) 0.136(10) -0.038(8) 0.054(8) -0.009(8)
    Cl1' 0.0616(15) 0.0502(16) 0.0776(16) 0.0036(11) -0.0019(11) -0.0024(12)
    O7' 0.140(10) 0.120(9) 0.112(8) -0.019(7) -0.017(7) 0.066(7)
    O8' 0.163(10) 0.142(9) 0.119(9) 0.012(8) 0.063(8) -0.035(7)
    O9' 0.074(8) 0.082(9) 0.115(10) -0.034(7) 0.006(7) -0.038(7)
    O10' 0.055(6) 0.088(7) 0.160(10) 0.004(5) -0.008(6) 0.008(7)
_geom_special_details
;
 All esds (except the esd in the dihedral angle between two l.s. planes)
 are estimated using the full covariance matrix.  The cell esds are taken
 into account individually in the estimation of esds in distances, angles
 and torsion angles; correlations between esds in cell parameters are only
 used when they are defined by crystal symmetry.  An approximate (isotropic)
 treatment of cell esds is used for estimating esds involving l.s. planes.
;
loop_
    _geom_bond_atom_site_label_1
    _geom_bond_atom_site_label_2
    _geom_bond_site_symmetry_2
    _geom_bond_distance
    _geom_bond_publ_flag
    Dy1 O2 . 2.297(3) ?
    Dy1 O4 3_667 2.328(3) ?
    Dy1 O3 . 2.330(3) ?
    Dy1 O1 4_576 2.348(3) ?
    Dy1 O6 3_667 2.394(3) ?
    Dy1 O1W . 2.414(3) ?
    Dy1 O5 . 2.428(3) ?
    Dy1 O6 . 2.484(3) ?
    Dy1 C13 . 2.842(4) ?
    Dy1 Dy1 3_667 3.9005(5) ?
    Ag1 N2 . 2.163(4) ?
    Ag1 N1 4_675 2.163(4) ?
    O1 C6 . 1.256(5) ?
    O1 Dy1 4_575 2.348(3) ?
    O2 C6 . 1.272(5) ?
    O3 C7 . 1.275(5) ?
    O4 C7 . 1.261(5) ?
    O4 Dy1 3_667 2.328(3) ?
    O5 C13 . 1.269(5) ?
    O6 C13 . 1.263(5) ?
    O6 Dy1 3_667 2.394(3) ?
    O1W H1W . 0.79(3) ?
    O1W H2W . 0.79(3) ?
    N1 C3 . 1.348(6) ?
    N1 C4 . 1.350(7) ?
    N1 Ag1 4_476 2.163(4) ?
    N2 C10 . 1.335(7) ?
    N2 C11 . 1.351(7) ?
    C1 C5 . 1.394(6) ?
    C1 C2 . 1.398(6) ?
    C1 C6 . 1.506(5) ?
    C2 C3 . 1.382(6) ?
    C2 H1 . 0.9300 ?
    C3 H2 . 0.9300 ?
    C4 C5 . 1.380(6) ?
    C4 H3 . 0.9300 ?
    C5 H4 . 0.9300 ?
    C7 C8 . 1.509(6) ?
    C8 C12 . 1.381(6) ?
    C8 C9 . 1.395(6) ?
    C9 C10 . 1.381(6) ?
    C9 H7 . 0.9300 ?
    C10 H8 . 0.9300 ?
    C11 C12 . 1.379(7) ?
    C11 H5 . 0.9300 ?
    C12 H6 . 0.9300 ?
    C13 C14 . 1.490(9) ?
    C13 C14' . 1.490(9) ?
    C14 H14A . 0.9600 ?
    C14 H14B . 0.9600 ?
    C14 H14C . 0.9600 ?
    C14' H14D . 0.9600 ?
    C14' H14E . 0.9600 ?
    C14' H14F . 0.9600 ?
    Cl1 O7 . 1.399(12) ?
    Cl1 O8 . 1.411(12) ?
    Cl1 O9 . 1.416(11) ?
    Cl1 O10 . 1.426(12) ?
    Cl1' O8' . 1.401(12) ?
    Cl1' O7' . 1.408(12) ?
    Cl1' O9' . 1.411(11) ?
    Cl1' O10' . 1.420(11) ?
loop_
    _geom_angle_atom_site_label_1
    _geom_angle_atom_site_label_2
    _geom_angle_atom_site_label_3
    _geom_angle_site_symmetry_1
    _geom_angle_site_symmetry_3
    _geom_angle
    _geom_angle_publ_flag
    O2 Dy1 O4 . 3_667 104.83(12) ?
    O2 Dy1 O3 . . 89.71(12) ?
    O4 Dy1 O3 3_667 . 138.72(10) ?
    O2 Dy1 O1 . 4_576 85.79(11) ?
    O4 Dy1 O1 3_667 4_576 74.38(10) ?
    O3 Dy1 O1 . 4_576 146.22(10) ?
    O2 Dy1 O6 . 3_667 77.05(10) ?
    O4 Dy1 O6 3_667 3_667 72.23(11) ?
    O3 Dy1 O6 . 3_667 73.89(11) ?
    O1 Dy1 O6 4_576 3_667 136.70(11) ?
    O2 Dy1 O1W . . 78.20(12) ?
    O4 Dy1 O1W 3_667 . 148.29(11) ?
    O3 Dy1 O1W . . 71.91(11) ?
    O1 Dy1 O1W 4_576 . 74.40(11) ?
    O6 Dy1 O1W 3_667 . 137.44(11) ?
    O2 Dy1 O5 . . 155.05(10) ?
    O4 Dy1 O5 3_667 . 91.77(13) ?
    O3 Dy1 O5 . . 89.81(13) ?
    O1 Dy1 O5 4_576 . 80.85(11) ?
    O6 Dy1 O5 3_667 . 126.52(10) ?
    O1W Dy1 O5 . . 77.96(12) ?
    O2 Dy1 O6 . . 149.85(10) ?
    O4 Dy1 O6 3_667 . 73.52(11) ?
    O3 Dy1 O6 . . 74.95(11) ?
    O1 Dy1 O6 4_576 . 121.22(11) ?
    O6 Dy1 O6 3_667 . 73.84(12) ?
    O1W Dy1 O6 . . 119.46(12) ?
    O5 Dy1 O6 . . 52.70(10) ?
    O2 Dy1 C13 . . 169.94(11) ?
    O4 Dy1 C13 3_667 . 83.17(13) ?
    O3 Dy1 C13 . . 80.23(13) ?
    O1 Dy1 C13 4_576 . 102.45(12) ?
    O6 Dy1 C13 3_667 . 100.12(12) ?
    O1W Dy1 C13 . . 98.28(13) ?
    O5 Dy1 C13 . . 26.41(11) ?
    O6 Dy1 C13 . . 26.36(11) ?
    O2 Dy1 Dy1 . 3_667 114.40(7) ?
    O4 Dy1 Dy1 3_667 3_667 68.41(7) ?
    O3 Dy1 Dy1 . 3_667 70.39(7) ?
    O1 Dy1 Dy1 4_576 3_667 140.97(7) ?
    O6 Dy1 Dy1 3_667 3_667 37.71(7) ?
    O1W Dy1 Dy1 . 3_667 139.94(8) ?
    O5 Dy1 Dy1 . 3_667 88.82(7) ?
    O6 Dy1 Dy1 . 3_667 36.13(7) ?
    C13 Dy1 Dy1 . 3_667 62.43(9) ?
    N2 Ag1 N1 . 4_675 165.40(17) ?
    C6 O1 Dy1 . 4_575 149.1(3) ?
    C6 O2 Dy1 . . 138.1(3) ?
    C7 O3 Dy1 . . 134.9(3) ?
    C7 O4 Dy1 . 3_667 139.1(3) ?
    C13 O5 Dy1 . . 95.3(3) ?
    C13 O6 Dy1 . 3_667 160.5(3) ?
    C13 O6 Dy1 . . 92.8(3) ?
    Dy1 O6 Dy1 3_667 . 106.16(12) ?
    Dy1 O1W H1W . . 123(4) ?
    Dy1 O1W H2W . . 119(4) ?
    H1W O1W H2W . . 113(5) ?
    C3 N1 C4 . . 118.2(4) ?
    C3 N1 Ag1 . 4_476 122.7(3) ?
    C4 N1 Ag1 . 4_476 119.1(3) ?
    C10 N2 C11 . . 117.6(4) ?
    C10 N2 Ag1 . . 125.7(4) ?
    C11 N2 Ag1 . . 116.5(3) ?
    C5 C1 C2 . . 118.3(4) ?
    C5 C1 C6 . . 119.8(4) ?
    C2 C1 C6 . . 121.9(4) ?
    C3 C2 C1 . . 119.1(4) ?
    C3 C2 H1 . . 120.4 ?
    C1 C2 H1 . . 120.4 ?
    N1 C3 C2 . . 122.6(4) ?
    N1 C3 H2 . . 118.7 ?
    C2 C3 H2 . . 118.7 ?
    N1 C4 C5 . . 122.6(4) ?
    N1 C4 H3 . . 118.7 ?
    C5 C4 H3 . . 118.7 ?
    C4 C5 C1 . . 119.2(4) ?
    C4 C5 H4 . . 120.4 ?
    C1 C5 H4 . . 120.4 ?
    O1 C6 O2 . . 124.5(4) ?
    O1 C6 C1 . . 118.2(3) ?
    O2 C6 C1 . . 117.3(3) ?
    O4 C7 O3 . . 126.4(4) ?
    O4 C7 C8 . . 116.7(4) ?
    O3 C7 C8 . . 116.9(4) ?
    C12 C8 C9 . . 118.5(4) ?
    C12 C8 C7 . . 119.0(4) ?
    C9 C8 C7 . . 122.5(4) ?
    C10 C9 C8 . . 119.0(5) ?
    C10 C9 H7 . . 120.5 ?
    C8 C9 H7 . . 120.5 ?
    N2 C10 C9 . . 122.8(5) ?
    N2 C10 H8 . . 118.6 ?
    C9 C10 H8 . . 118.6 ?
    N2 C11 C12 . . 123.1(5) ?
    N2 C11 H5 . . 118.4 ?
    C12 C11 H5 . . 118.4 ?
    C11 C12 C8 . . 118.8(5) ?
    C11 C12 H6 . . 120.6 ?
    C8 C12 H6 . . 120.6 ?
    O6 C13 O5 . . 118.8(4) ?
    O6 C13 C14 . . 120.1(11) ?
    O5 C13 C14 . . 120.6(11) ?
    O6 C13 C14' . . 119.0(11) ?
    O5 C13 C14' . . 121.4(12) ?
    C14 C13 C14' . . 15.6(17) ?
    O6 C13 Dy1 . . 60.8(2) ?
    O5 C13 Dy1 . . 58.3(2) ?
    C14 C13 Dy1 . . 177.5(10) ?
    C14' C13 Dy1 . . 166.7(9) ?
    C13 C14 H14A . . 109.5 ?
    C13 C14 H14B . . 109.5 ?
    C13 C14 H14C . . 109.5 ?
    C13 C14' H14D . . 109.5 ?
    C13 C14' H14E . . 109.5 ?
    H14D C14' H14E . . 109.5 ?
    C13 C14' H14F . . 109.5 ?
    H14D C14' H14F . . 109.5 ?
    H14E C14' H14F . . 109.5 ?
    O7 Cl1 O8 . . 107.5(10) ?
    O7 Cl1 O9 . . 112.5(10) ?
    O8 Cl1 O9 . . 107.4(10) ?
    O7 Cl1 O10 . . 111.9(11) ?
    O8 Cl1 O10 . . 107.5(10) ?
    O9 Cl1 O10 . . 109.7(10) ?
    O8' Cl1' O7' . . 107.6(10) ?
    O8' Cl1' O9' . . 111.8(10) ?
    O7' Cl1' O9' . . 109.0(10) ?
    O8' Cl1' O10' . . 110.8(10) ?
    O7' Cl1' O10' . . 107.9(10) ?
    O9' Cl1' O10' . . 109.6(10) ?
loop_
    _geom_hbond_atom_site_label_D
    _geom_hbond_atom_site_label_H
    _geom_hbond_atom_site_label_A
    _geom_hbond_site_symmetry_A
    _geom_hbond_distance_DH
    _geom_hbond_distance_HA
    _geom_hbond_distance_DA
    _geom_hbond_angle_DHA
    O1W H2W O2 4_576 0.79(3) 2.21(4) 2.925(4) 150(5)
    O1W H1W O5 4_575 0.79(3) 2.05(4) 2.813(4) 161(5)
data_global
_journal_date_recd_electronic     2009-10-20
_journal_date_accepted     2009-11-05
_journal_name_full     'Acta Crystallographica, Section E'
_journal_year     2009
_journal_volume     65
_journal_issue     12
_journal_page_first     m1595
_journal_page_last     m1596
_journal_paper_category     QM
_journal_coeditor_code     ZQ2015
_publ_contact_author_name     'Li-Cai, Zhu'
_publ_contact_author_address
;
School of Chemistry and Environment
South China Normal University
Guangzhou 510631
P. R. China
;
_publ_contact_author_email     licaizhu1977@yahoo.com.cn
_publ_contact_author_fax     '86 020 39310187'
_publ_contact_author_phone     '86 020 39310187'
_publ_section_title
;
Poly[[\m~2~-acetato-aquadi-\m~3~-isonicotinato-dysprosium(III)silver(I)]
perchlorate]
;
_publ_section_title_footnote     .
loop_
    _publ_author_name
    _publ_author_footnote
    _publ_author_address
    'Li-Cai, Zhu' .
;
School of Chemistry and Environment
South China Normal University
Guangzhou 510631
People's Republic of China
;
