# Supplementary material for: Poly[[μ2-acetato-aquadi-μ3-isonicotinato-dysprosium(III)silver(I)] perchlorate]
Source: Acta Crystallogr Sect E Struct Rep Online. 2009 Nov 18;65(Pt 12):m1595–6. doi: 10.1107/S1600536809046637 (PMC2972040; doi:10.1107/S1600536809046637)
Supplement: Supplementary file 2 [file e-65-m1595-Isup2.hkl]

# 
# h,k,l, Fc-squared, Fo-squared, sigma(Fo-squared) and status flag 
# 
data_I 
_shelx_title ' sf-Sm in P2(1)/c' 
_shelx_refln_list_code          4 
_shelx_F_calc_maximum      414.94 
_exptl_crystal_F_000      1316.00 
_reflns_d_resolution_high  0.8346 
 
loop_ 
 _symmetry_equiv_pos_as_xyz 
 'x, y, z' 
 '-x, y+1/2, -z+1/2' 
 '-x, -y, -z' 
 'x, -y-1/2, z-1/2' 
 
_cell_length_a    16.1682 
_cell_length_b    15.1020 
_cell_length_c     7.9846 
_cell_angle_alpha  90.000 
_cell_angle_beta   92.845 
_cell_angle_gamma  90.000 
 
_shelx_F_squared_multiplier     1.000 
 
loop_ 
 _refln_index_h 
 _refln_index_k 
 _refln_index_l 
 _refln_F_squared_calc 
 _refln_F_squared_meas 
 _refln_F_squared_sigma 
 _refln_observed_status 
   3   0   0     4764.54     4861.59    146.67 o 
   4   0   0    12030.32    12895.67    232.38 o 
   5   0   0     2916.63     3483.62     83.03 o 
   6   0   0      449.41      410.54     26.95 o 
   7   0   0     3870.92     3887.48    166.85 o 
   8   0   0     3806.10     3817.66     95.58 o 
   9   0   0    28115.54    28832.51    507.29 o 
  10   0   0    41846.02    41208.18    741.21 o 
  11   0   0    21829.91    21132.37    423.99 o 
  12   0   0    47129.43    44718.57    812.46 o 
  13   0   0     7434.37     7290.96    203.02 o 
  14   0   0     5272.41     5464.97    173.94 o 
  15   0   0      129.83      243.23     45.50 o 
  16   0   0     5909.05     6251.53    291.66 o 
  17   0   0     8124.30     7685.64    341.93 o 
  18   0   0      430.77      486.01     97.93 o 
  19   0   0     8811.90     8807.06    389.90 o 
   1   1   0     1435.89     1664.39     49.04 o 
   2   1   0    27541.07    28726.58    476.26 o 
   3   1   0     1253.72     1575.33     26.09 o 
   4   1   0    46363.27    45299.34    474.81 o 
   5   1   0      689.32      829.86     46.20 o 
   6   1   0    40194.37    39156.32    420.84 o 
   7   1   0     2285.79     2722.44     62.78 o 
   8   1   0    70671.81    69741.63   1127.33 o 
   9   1   0      171.33      186.15     24.27 o 
  10   1   0    16150.81    15924.91    271.07 o 
  11   1   0     6768.50     6771.78    149.10 o 
  12   1   0     1484.79     1564.10     67.02 o 
  13   1   0     9172.24     9238.32    168.38 o 
  14   1   0      117.59      223.49     29.92 o 
  15   1   0    16500.10    16031.11    353.05 o 
  16   1   0     3174.24     3198.22    140.83 o 
  17   1   0     6109.75     5852.48    203.86 o 
  18   1   0     2309.89     2453.23    131.04 o 
  19   1   0     1901.75     1814.80    119.27 o 
   0   2   0    15466.34    16902.56    397.06 o 
   1   2   0    23987.88    26361.64    309.66 o 
   2   2   0      248.50      289.44     26.36 o 
   3   2   0    11475.53    11369.65    143.16 o 
   4   2   0    24664.06    23808.38    258.10 o 
   5   2   0     4138.04     3870.28     57.36 o 
   6   2   0    13530.33    12948.62    154.83 o 
   7   2   0     1201.44     1087.13     28.56 o 
   8   2   0     8902.57     8799.02    117.98 o 
   9   2   0       39.27       49.37     10.38 o 
  10   2   0     1760.44     1731.86     65.41 o 
  11   2   0     6318.02     6775.71    177.28 o 
  12   2   0      232.10      278.15     34.76 o 
  13   2   0     6509.95     6952.27    160.81 o 
  14   2   0     1200.17     1241.58     56.44 o 
  15   2   0     1322.78     1329.17     61.32 o 
  16   2   0     2945.35     2758.95    131.14 o 
  17   2   0     2872.10     2620.54    130.63 o 
  18   2   0     1930.08     1871.88    113.72 o 
  19   2   0     1409.57     1171.86    101.94 o 
   1   3   0     3480.96     3398.10     55.60 o 
   2   3   0     3933.40     3830.51     58.28 o 
   3   3   0     8290.14     9484.52    124.71 o 
   4   3   0    10361.88    10376.11    137.26 o 
   5   3   0    65629.41    65147.45    765.92 o 
   6   3   0     2047.46     2092.03     40.50 o 
   7   3   0    74721.48    72177.87    847.96 o 
   8   3   0     1203.32     1382.25     57.94 o 
   9   3   0    30302.94    30397.10    344.04 o 
  10   3   0     4884.88     5058.93     95.71 o 
  11   3   0    10488.30    10886.40    209.01 o 
  12   3   0     8728.15     9064.38    188.58 o 
  13   3   0      253.99      252.17     35.13 o 
  14   3   0    11266.29    11344.87    230.13 o 
  15   3   0     4744.20     4684.01    131.66 o 
  16   3   0    11534.87    10795.57    293.87 o 
  17   3   0     6145.19     5889.52    206.78 o 
  18   3   0     5923.98     5881.02    213.02 o 
  19   3   0     2743.66     2718.45    143.81 o 
   0   4   0      234.38      197.78     24.52 o 
   1   4   0   111606.37   101837.66   2333.31 o 
   2   4   0     3029.28     3364.52     55.66 o 
   3   4   0    76058.55    76549.72    886.90 o 
   4   4   0       37.92       40.69      8.63 o 
   5   4   0     5704.57     6271.07     95.57 o 
   6   4   0     8825.57     9375.22    134.36 o 
   7   4   0    10545.08    10966.97    141.00 o 
   8   4   0    21876.17    22336.37    260.61 o 
   9   4   0    18881.93    19211.39    232.12 o 
  10   4   0    17804.26    17695.41    219.65 o 
  11   4   0    20198.10    20472.51    339.51 o 
  12   4   0    15103.71    14867.78    270.20 o 
  13   4   0    22426.32    22339.50    377.30 o 
  14   4   0      809.60      916.13     60.74 o 
  15   4   0    10039.47    10888.82    414.30 o 
  16   4   0      551.79      589.84     76.91 o 
  17   4   0     1886.86     2189.83    253.66 o 
  18   4   0     4890.42     4815.75    228.76 o 
   1   5   0    17378.51    16872.55    217.63 o 
   2   5   0     2516.49     2278.27     44.44 o 
   3   5   0    22397.69    21578.96    269.62 o 
   4   5   0     2463.71     2918.49     55.50 o 
   5   5   0    18187.35    17393.52    226.38 o 
   6   5   0     1188.42     1631.09     87.93 o 
   7   5   0    19643.29    19949.99    261.43 o 
   8   5   0      179.41      256.39     20.26 o 
   9   5   0    12097.86    12208.95    162.10 o 
  10   5   0     2083.25     2178.06     52.01 o 
  11   5   0     6864.55     6796.46    152.12 o 
  12   5   0     3808.54     4141.22    115.97 o 
  13   5   0      670.59      714.26     53.44 o 
  14   5   0     8208.77     8833.40    198.10 o 
  15   5   0       35.34       29.58     28.25 o 
  16   5   0     6301.86     6614.47    310.25 o 
  17   5   0      878.08      896.49     85.53 o 
  18   5   0     1208.51     1187.02    100.15 o 
   0   6   0    21909.79    20221.70    365.19 o 
   1   6   0     6201.17     6651.77    121.01 o 
   2   6   0    25591.82    24836.08    398.57 o 
   3   6   0     1765.55     1697.39     40.60 o 
   4   6   0    31086.50    31882.42    402.82 o 
   5   6   0       85.30      200.72     16.78 o 
   6   6   0      606.20      503.30     24.67 o 
   7   6   0     1058.47     1030.26     35.22 o 
   8   6   0     1192.56     1321.78     41.86 o 
   9   6   0     2117.05     2265.06     72.24 o 
  10   6   0     1428.78     1444.85     43.16 o 
  11   6   0      244.59      288.73     34.61 o 
  12   6   0      554.42      511.33     46.18 o 
  13   6   0      120.65      142.61     30.74 o 
  14   6   0     5482.33     5806.99    153.07 o 
  15   6   0      671.26      707.13     70.14 o 
  16   6   0     2842.49     2601.38    185.66 o 
  17   6   0     1463.86     1560.91    161.22 o 
  18   6   0      182.57      181.25     51.50 o 
   1   7   0       50.48       25.35     12.58 o 
   2   7   0     6215.82     6251.84    121.02 o 
   3   7   0     9035.42     8707.40    117.34 o 
   4   7   0    26893.46    26490.30    335.58 o 
   5   7   0    13580.41    14444.22    200.14 o 
   6   7   0    70071.29    68820.64   1144.57 o 
   7   7   0     2423.41     2549.65     60.43 o 
   8   7   0    35323.33    34776.00    439.86 o 
   9   7   0      803.37      800.81     41.00 o 
  10   7   0     9663.22    10076.50    147.32 o 
  11   7   0    10645.65    10804.78    308.10 o 
  12   7   0       28.50       42.19     20.84 o 
  13   7   0     2172.15     2180.70     86.86 o 
  14   7   0     3743.63     4186.01    128.32 o 
  15   7   0    11540.79    11213.16    293.01 o 
  16   7   0     6149.78     6865.63    322.89 o 
  17   7   0     7151.02     6920.61    333.24 o 
   0   8   0    69441.09    68873.93   1418.27 o 
   1   8   0    24817.64    25023.81    376.30 o 
   2   8   0    51695.33    51652.48    724.38 o 
   3   8   0     2881.95     2846.63     75.50 o 
   4   8   0    25412.93    25991.38    300.66 o 
   5   8   0        2.54        7.30      9.21 o 
   6   8   0       32.37       42.62     12.00 o 
   7   8   0     8576.47     8457.13    164.68 o 
   8   8   0     9644.79    10009.76    159.28 o 
   9   8   0    13144.31    13347.34    201.22 o 
  10   8   0    18422.45    19128.93    245.43 o 
  11   8   0    13249.23    13334.20    249.86 o 
  12   8   0    11723.88    12552.47    245.51 o 
  13   8   0     3182.10     3220.35    107.99 o 
  14   8   0    12030.65    12331.95    254.92 o 
  15   8   0       15.10       -1.86     28.92 o 
   1   9   0      109.20       94.56     18.53 o 
   2   9   0      930.90      822.97     41.43 o 
   3   9   0      698.77      712.63     39.22 o 
   4   9   0     2882.91     2485.49     73.96 o 
   5   9   0       17.08       52.24     12.41 o 
   6   9   0     8094.00     8129.36    135.40 o 
   7   9   0       10.61       21.86     11.45 o 
   8   9   0     5597.79     5831.24     99.90 o 
   9   9   0       65.94       56.42     16.01 o 
  10   9   0     1857.00     1826.93     59.53 o 
  11   9   0      932.08      914.44     71.25 o 
  12   9   0      431.24      440.09     75.77 o 
  13   9   0      472.04      555.28     65.26 o 
  14   9   0       12.79      -17.48     36.86 o 
  15   9   0     1760.99     1755.32    145.76 o 
   0  10   0     1173.63     1616.57    108.29 o 
   1  10   0    28486.28    27396.89    542.04 o 
   2  10   0     1063.72     1179.32     51.72 o 
   3  10   0     6125.47     5950.43    177.31 o 
   4  10   0      164.75      130.12     21.67 o 
   5  10   0      260.08      216.95     30.46 o 
   6  10   0       56.05       52.96     24.72 o 
   7  10   0     1741.80     1740.61     66.53 o 
   8  10   0      444.58      427.23     38.01 o 
   9  10   0     1864.24     1876.75     71.91 o 
  10  10   0     5257.92     5217.83    132.03 o 
  11  10   0     8650.64     9030.65    338.27 o 
  12  10   0     5907.89     6318.45    424.09 o 
  13  10   0     6179.39     5572.36    348.09 o 
  14  10   0      178.87      210.45     48.28 o 
  15  10   0     1328.51     1576.21    147.13 o 
   1  11   0       89.56       84.48     25.41 o 
   2  11   0     6900.23     6864.30    150.05 o 
   3  11   0    13411.46    13208.34    240.37 o 
   4  11   0    12767.50    12034.06    249.54 o 
   5  11   0    25928.53    25834.86    415.62 o 
   6  11   0     5707.76     5907.73    139.22 o 
   7  11   0    20247.64    19359.01    327.74 o 
   8  11   0     5698.61     6040.50    143.75 o 
   9  11   0     7520.47     7280.46    186.29 o 
  10  11   0       29.42       55.01     23.47 o 
  11  11   0      964.94     1109.09    113.62 o 
  12  11   0     2496.59     2868.76    130.17 o 
  13  11   0     1654.43     1471.37    182.69 o 
  14  11   0     6720.18     7143.67    230.16 o 
  15  11   0     6985.02     7136.88    323.04 o 
   0  12   0     4778.17     4836.61    220.39 o 
   1  12   0    12217.64    11969.11    285.90 o 
   2  12   0    10088.75    10225.04    204.78 o 
   3  12   0     8970.10     9067.40    188.64 o 
   4  12   0     1493.63     1349.51     63.06 o 
   5  12   0     3757.85     3610.29    106.64 o 
   6  12   0     1912.43     2160.41     81.21 o 
   7  12   0     5586.40     5518.28    169.74 o 
   8  12   0     9302.86     9793.48    204.82 o 
   9  12   0     3086.79     3081.85    141.39 o 
  10  12   0     4933.58     5150.91    162.46 o 
  11  12   0     8123.92     8441.23    337.97 o 
  12  12   0     1860.51     1902.45    148.50 o 
  13  12   0     5530.78     5916.27    204.49 o 
  14  12   0      912.39      912.34     89.69 o 
   1  13   0     1500.51     1479.20     85.24 o 
   2  13   0      111.19       86.13     37.77 o 
   3  13   0       25.36       13.37     18.03 o 
   4  13   0       36.70       46.69     21.76 o 
   5  13   0      451.17      430.97     49.71 o 
   6  13   0      163.65      202.88     32.39 o 
   7  13   0     1346.77     1246.03     68.25 o 
   8  13   0      174.80      146.89     30.53 o 
   9  13   0      437.34      545.13     51.50 o 
  10  13   0        4.95       22.94     23.64 o 
  11  13   0      156.88      146.82     56.51 o 
  12  13   0       12.36      -13.56     39.45 o 
  13  13   0      233.32      263.27     59.48 o 
   0  14   0    18685.69    18257.62    578.91 o 
   1  14   0     1894.73     2085.92    105.97 o 
   2  14   0     6285.02     6064.88    193.31 o 
   3  14   0     2712.93     2504.07    117.12 o 
   4  14   0      936.47      837.94     60.95 o 
   5  14   0      179.26      164.51     32.15 o 
   6  14   0      133.50      101.98     27.68 o 
   7  14   0      364.25      362.11     43.63 o 
   8  14   0     2178.34     2216.80     92.06 o 
   9  14   0     4083.41     4150.07    152.26 o 
  10  14   0     5054.31     5299.46    152.18 o 
  11  14   0     2583.28     2925.48    194.49 o 
  12  14   0     3560.74     3448.35    217.04 o 
   1  15   0     2165.13     2230.59    113.71 o 
   2  15   0     6264.77     5703.91    192.56 o 
   3  15   0     5074.73     5068.88    284.05 o 
   4  15   0     9052.49     8850.09    206.62 o 
   5  15   0     5882.06     5478.21    152.70 o 
   6  15   0     8219.65     8033.79    316.59 o 
   7  15   0     4799.37     5024.41    147.68 o 
   8  15   0     7146.15     6971.83    266.36 o 
   9  15   0     2992.11     3158.51    164.31 o 
  10  15   0      938.63      781.04     80.13 o 
   0  16   0    11244.24    10610.36    417.01 o 
   1  16   0     5812.97     5670.10    296.08 o 
   2  16   0     2731.92     2579.01    129.50 o 
   3  16   0      862.08      642.54     78.44 o 
   4  16   0      307.90      313.45     57.24 o 
   5  16   0        3.72        2.74     29.52 o 
   6  16   0       46.85       48.39     26.36 o 
   7  16   0      289.47      284.71     45.00 o 
   8  16   0      812.78      955.25     88.06 o 
   9  16   0     2763.53     2862.04    116.11 o 
   1  17   0        9.39        2.68     30.09 o 
   2  17   0        7.36       20.36     34.17 o 
   3  17   0        4.62      -20.54     29.33 o 
   4  17   0      749.59      811.63    103.95 o 
   5  17   0      358.15      300.53     59.36 o 
   6  17   0       11.42        4.41     32.25 o 
   0  18   0     5841.99     6032.06    314.36 o 
   1  18   0     5802.74     6091.80    224.27 o 
 -19   1   1     2615.20     2575.35    139.45 o 
 -18   1   1     2307.13     2289.33    127.20 o 
 -17   1   1      778.01      781.93    103.80 o 
 -16   1   1       76.72       62.12     32.83 o 
 -15   1   1      368.29      407.86     56.15 o 
 -14   1   1     1112.05     1240.73     84.75 o 
 -13   1   1     2220.64     2365.11    107.14 o 
 -12   1   1     9581.50     9498.54    205.46 o 
 -11   1   1    20354.83    20974.51    257.37 o 
 -10   1   1    11466.69    11693.89    142.79 o 
  -9   1   1    23634.04    23752.29    253.35 o 
  -8   1   1    10216.97    10350.43    125.05 o 
  -7   1   1     3556.46     3477.89     59.54 o 
  -6   1   1     5153.96     5152.18     69.17 o 
  -5   1   1     2211.07     2075.22     35.20 o 
  -4   1   1      680.34      495.20     14.38 o 
  -3   1   1    40313.21    37907.46    502.09 o 
  -2   1   1     1124.42     1873.10    110.85 o 
  -1   1   1    38594.13    37639.78    444.43 o 
   0   1   1    40656.70    40343.32    715.17 o 
   1   1   1    47303.71    48536.98    603.10 o 
   2   1   1    50609.06    48795.07    567.43 o 
   3   1   1      362.99      722.98     51.49 o 
   4   1   1    13518.50    12420.45    246.00 o 
   5   1   1     1844.75     1786.01     81.41 o 
   6   1   1      243.99      397.86     39.15 o 
   7   1   1     3420.66     3331.85    110.68 o 
   8   1   1     5833.48     6095.41    168.02 o 
   9   1   1     4322.97     4134.69    348.70 o 
  10   1   1    15503.37    15412.82    422.50 o 
  11   1   1     8852.20     9153.08    236.59 o 
  12   1   1    14179.64    14129.91    326.97 o 
  13   1   1    12869.62    13203.00    315.38 o 
  14   1   1     4321.62     4305.62    127.63 o 
  15   1   1     1565.58     1714.54     91.82 o 
  16   1   1      304.65      325.44     56.48 o 
  17   1   1      119.50      112.86     29.62 o 
  18   1   1      166.04      202.63     50.24 o 
  19   1   1      376.44      505.28     90.55 o 
 -19   2   1     2234.92     2295.00    134.10 o 
 -18   2   1     6536.69     6502.50    226.16 o 
 -17   2   1    10551.64    10486.54    326.62 o 
 -16   2   1    15035.33    14860.76    947.95 o 
 -15   2   1    15952.17    16138.54    383.45 o 
 -14   2   1    19822.85    19404.50    430.13 o 
 -13   2   1     8902.20     9051.03    241.88 o 
 -12   2   1     3846.55     3812.16     89.72 o 
 -11   2   1     3372.45     3362.39     61.70 o 
 -10   2   1      176.26      194.79     16.38 o 
  -9   2   1     2694.21     2820.61     52.66 o 
  -8   2   1     5568.14     5620.30     85.80 o 
  -7   2   1    44235.22    43999.84    628.07 o 
  -6   2   1    27817.99    29216.39    294.09 o 
  -5   2   1    59709.32    57837.54    796.21 o 
  -4   2   1    45062.18    45452.39    481.55 o 
  -3   2   1    53825.09    53846.59    563.78 o 
  -2   2   1    53259.33    54260.12    513.91 o 
  -1   2   1    12875.20    14256.80    157.10 o 
   0   2   1     2633.78     2669.23     92.67 o 
   1   2   1        0.25        7.72      8.12 o 
   2   2   1      488.99      536.09     32.70 o 
   3   2   1    13033.36    13613.90    181.76 o 
   4   2   1    22413.46    21812.88    267.80 o 
   5   2   1    23958.63    24825.41    305.12 o 
   6   2   1    41036.54    39815.38    477.05 o 
   7   2   1    26187.76    26047.09    324.08 o 
   8   2   1    37654.79    37779.18    460.67 o 
   9   2   1    31502.44    32949.57    614.57 o 
  10   2   1    11118.12    11355.97    270.50 o 
  11   2   1     6900.92     7299.33    275.98 o 
  12   2   1      247.96      385.16     42.41 o 
  13   2   1      546.22      563.13     50.62 o 
  14   2   1     3753.72     3887.02    121.82 o 
  15   2   1     5634.35     5533.67    152.26 o 
  16   2   1    11830.36    11625.46    248.37 o 
  17   2   1     6919.80     6614.74    174.22 o 
  18   2   1     7562.16     7082.31    235.46 o 
  19   2   1     5184.71     5167.05    201.89 o 
 -19   3   1     1764.07     1807.62    120.62 o 
 -18   3   1     2757.53     2749.65    140.45 o 
 -17   3   1       97.34       64.69     72.80 o 
 -16   3   1      417.18      457.00     63.70 o 
 -15   3   1     1930.39     2253.25    113.66 o 
 -14   3   1      106.73       96.92     32.12 o 
 -13   3   1     1391.23     1515.60    121.16 o 
 -12   3   1     1566.51     1626.79     56.60 o 
 -11   3   1     2757.83     2949.61     58.25 o 
 -10   3   1     5427.31     5439.13     82.94 o 
  -9   3   1     7715.58     8160.80    107.74 o 
  -8   3   1     6468.22     6091.79     91.38 o 
  -7   3   1    12574.26    13191.78    163.58 o 
  -6   3   1    16317.95    18070.18    234.82 o 
  -5   3   1     2930.28     3075.54     57.37 o 
  -4   3   1       19.94       32.73      8.41 o 
  -3   3   1     1029.29      909.74     25.01 o 
  -2   3   1     9606.94     9205.86    113.79 o 
  -1   3   1     2910.48     3246.33     57.16 o 
   0   3   1    12612.19    12781.56    228.21 o 
   1   3   1    66275.96    66334.45    885.05 o 
   2   3   1     1142.69     1417.46     52.77 o 
   3   3   1    23770.88    23128.41    324.48 o 
   4   3   1      266.09      303.26     25.38 o 
   5   3   1     3685.53     3632.39     62.95 o 
   6   3   1      802.41     1029.60     28.97 o 
   7   3   1      474.96      507.99     21.08 o 
   8   3   1     5518.07     5912.16     87.16 o 
   9   3   1     2966.80     2881.57     72.54 o 
  10   3   1     7395.41     7279.73    245.94 o 
  11   3   1    10310.53    10598.70    212.47 o 
  12   3   1     9417.27     9157.88    196.92 o 
  13   3   1     5635.63     5492.81    146.34 o 
  14   3   1     3715.48     3776.35    120.13 o 
  15   3   1      222.83      237.88     40.52 o 
  16   3   1      637.25      684.03     61.04 o 
  17   3   1       81.38      127.10     50.49 o 
  18   3   1        1.33       10.04     33.03 o 
 -18   4   1      245.81      159.40     48.66 o 
 -17   4   1       92.96       87.45     38.92 o 
 -16   4   1      116.96      166.23     43.61 o 
 -15   4   1     1477.85     1317.01     92.18 o 
 -14   4   1       38.79       12.75     29.85 o 
 -13   4   1     2031.82     2042.56    108.75 o 
 -12   4   1      203.64      215.37     29.70 o 
 -11   4   1     2109.71     2023.18     47.87 o 
 -10   4   1     1418.48     1392.71     40.77 o 
  -9   4   1       98.54       89.56     13.33 o 
  -8   4   1     1689.68     1842.64     43.63 o 
  -7   4   1      526.30      745.92     31.19 o 
  -6   4   1     4046.41     4221.28     75.63 o 
  -5   4   1     5736.24     5837.38     93.25 o 
  -4   4   1     3329.99     3589.57     64.23 o 
  -3   4   1     1764.82     1786.59     39.49 o 
  -2   4   1    10801.63    10833.64    128.88 o 
  -1   4   1     1718.81     1604.62     41.14 o 
   0   4   1    12656.68    12198.14    185.40 o 
   1   4   1      173.44      103.58     23.38 o 
   2   4   1     1710.15     1783.45     55.79 o 
   3   4   1      136.14      146.58     11.00 o 
   4   4   1     4223.48     4067.37     67.21 o 
   5   4   1      301.11      374.62     18.62 o 
   6   4   1    10554.33    10559.79    134.56 o 
   7   4   1     5187.01     5751.66     85.97 o 
   8   4   1     3369.33     3049.83     65.74 o 
   9   4   1      385.02      434.08     21.49 o 
  10   4   1       78.06       87.19     21.42 o 
  11   4   1       23.91       66.46     27.34 o 
  12   4   1       57.14       66.87     24.03 o 
  13   4   1       27.88       65.83     25.51 o 
  14   4   1        1.25       50.79     25.75 o 
  15   4   1      516.78      486.78     52.30 o 
  16   4   1      104.83       96.00     40.33 o 
  17   4   1     1947.09     2108.37    163.95 o 
  18   4   1      138.71       95.19     61.53 o 
 -18   5   1      949.95      966.30     93.65 o 
 -17   5   1     3360.62     3207.57    148.98 o 
 -16   5   1       13.51        8.90     27.63 o 
 -15   5   1      306.30      294.15     94.58 o 
 -14   5   1     1153.46     1101.67     81.31 o 
 -13   5   1     1877.06     2059.04     78.16 o 
 -12   5   1    11556.37    11924.55    224.08 o 
 -11   5   1     7748.26     8033.75    176.03 o 
 -10   5   1    17088.74    17266.67    218.12 o 
  -9   5   1    10765.37    10803.06    147.99 o 
  -8   5   1    15743.26    15489.72    216.03 o 
  -7   5   1    11195.42    11247.53    325.22 o 
  -6   5   1     4172.98     4155.45     76.93 o 
  -5   5   1     2228.93     2284.61     62.74 o 
  -4   5   1      255.03      260.73     33.06 o 
  -3   5   1     2034.23     2165.57     46.45 o 
  -2   5   1    21200.63    20753.69    260.72 o 
  -1   5   1    12423.18    12521.21    194.73 o 
   0   5   1    48373.76    47878.80   1006.13 o 
   1   5   1    27085.95    26602.12    703.50 o 
   2   5   1    45153.58    46339.25    548.80 o 
   3   5   1    19914.18    19806.21    248.85 o 
   4   5   1    35311.48    36649.59    442.37 o 
   5   5   1     4104.56     4330.66     74.95 o 
   6   5   1     4110.98     4217.07     75.44 o 
   7   5   1     3143.10     3032.60     60.58 o 
   8   5   1     1362.14     1499.99     43.79 o 
   9   5   1    15315.13    15445.25    196.28 o 
  10   5   1     7007.29     7207.40    159.00 o 
  11   5   1    14675.17    15109.99    308.10 o 
  12   5   1     7464.81     7423.87    173.17 o 
  13   5   1     9551.63     9694.35    212.23 o 
  14   5   1     7102.48     7298.15    181.02 o 
  15   5   1     4024.28     3821.56    126.85 o 
  16   5   1     1864.01     2068.06     95.13 o 
  17   5   1      229.87      219.15     53.02 o 
  18   5   1       89.95      108.29     61.84 o 
 -18   6   1     2904.78     2850.63    146.74 o 
 -17   6   1     8070.79     7749.75    248.97 o 
 -16   6   1     8922.74     8563.03    257.53 o 
 -15   6   1    16862.67    15852.44    381.56 o 
 -14   6   1    12244.42    12484.08    313.50 o 
 -13   6   1    10304.03    10432.48    255.77 o 
 -12   6   1     6320.96     6682.77    151.23 o 
 -11   6   1     1443.83     1374.37     44.45 o 
 -10   6   1      814.02      826.05     33.95 o 
  -9   6   1      776.48      701.92     33.63 o 
  -8   6   1    23077.51    23335.47    308.99 o 
  -7   6   1    10414.83    11082.85    213.77 o 
  -6   6   1    48288.03    46271.79    563.22 o 
  -5   6   1    19999.56    20818.45    272.04 o 
  -4   6   1    68693.06    66296.13    784.58 o 
  -3   6   1    17603.59    17552.97    230.98 o 
  -2   6   1    27268.62    27840.45    386.75 o 
  -1   6   1     6975.42     6539.33    120.15 o 
   0   6   1     3958.32     4418.00    104.41 o 
   1   6   1      450.13      500.15     60.78 o 
   2   6   1       31.20       75.78     25.01 o 
   3   6   1     8447.78     7663.63    101.61 o 
   4   6   1     3541.20     3839.94     68.71 o 
   5   6   1    31642.36    30576.91    380.05 o 
   6   6   1    19101.25    20781.23    271.40 o 
   7   6   1    25244.87    24933.00    321.35 o 
   8   6   1    20667.02    21437.73    289.49 o 
   9   6   1     9139.44     9134.39    132.36 o 
  10   6   1    10721.99    10963.36    213.89 o 
  11   6   1      196.96      233.51     54.46 o 
  12   6   1     3254.07     3596.98    112.78 o 
  13   6   1     1579.00     1720.89     91.54 o 
  14   6   1      207.15      260.83     53.83 o 
  15   6   1     6739.10     7076.28    211.19 o 
  16   6   1     4266.90     4676.95    187.01 o 
  17   6   1    10246.45    10336.17    294.76 o 
  18   6   1     5803.71     6560.86    328.83 o 
 -17   7   1      648.81      676.55     80.38 o 
 -16   7   1      307.87      326.18     57.09 o 
 -15   7   1      412.31      489.91     79.20 o 
 -14   7   1     1238.15     1317.68     90.78 o 
 -13   7   1      330.49      514.19    111.26 o 
 -12   7   1     2634.49     2846.94     91.82 o 
 -11   7   1      763.49      778.18     53.40 o 
 -10   7   1     3782.86     3824.60     85.96 o 
  -9   7   1      955.25     1045.67     51.79 o 
  -8   7   1     2430.13     2455.05     65.66 o 
  -7   7   1     1312.28     1290.56     45.15 o 
  -6   7   1      197.70      320.68     44.12 o 
  -5   7   1      182.03      154.58     17.63 o 
  -4   7   1     2766.95     2741.30    115.35 o 
  -3   7   1      204.07      219.70     23.85 o 
  -2   7   1     9684.04     9674.82    168.38 o 
  -1   7   1     6831.88     7281.76    135.52 o 
   0   7   1    16987.53    17868.56    276.88 o 
   1   7   1     3576.23     3479.31    111.20 o 
   2   7   1    16524.70    17299.27    269.92 o 
   3   7   1     4252.28     4152.51     72.92 o 
   4   7   1     5251.45     5338.27    101.39 o 
   5   7   1       12.24        5.29      7.80 o 
   6   7   1      846.56      885.90     32.54 o 
   7   7   1     3798.62     3987.16     79.34 o 
   8   7   1      180.96      200.87     20.27 o 
   9   7   1     5452.98     5614.29    142.66 o 
  10   7   1      481.49      625.22     46.66 o 
  11   7   1     4086.15     4251.51    125.95 o 
  12   7   1      707.31      820.98     57.18 o 
  13   7   1     1274.00     1205.19     69.51 o 
  14   7   1      525.58      589.33     56.92 o 
  15   7   1      738.74      639.75     61.57 o 
  16   7   1       80.95       70.42     41.79 o 
  17   7   1       47.75       75.54     58.94 o 
 -17   8   1     1481.66     1445.70    108.36 o 
 -16   8   1     2084.36     2035.10    117.94 o 
 -15   8   1     1533.20     1543.24     99.06 o 
 -14   8   1     6405.36     6259.75    289.23 o 
 -13   8   1      191.31      135.76     36.37 o 
 -12   8   1     3476.02     3744.47    109.62 o 
 -11   8   1      112.77      146.00     19.93 o 
 -10   8   1     1639.84     1652.71     55.33 o 
  -9   8   1     1004.59      954.13     41.46 o 
  -8   8   1       28.04       22.79     12.74 o 
  -7   8   1     6461.69     6745.24    119.39 o 
  -6   8   1     2037.39     2003.13     54.59 o 
  -5   8   1     8201.65     8911.66    142.01 o 
  -4   8   1     5776.54     5760.94    105.19 o 
  -3   8   1     7134.66     7001.38    167.12 o 
  -2   8   1     1714.25     1878.93     75.22 o 
  -1   8   1     5713.07     5311.90    112.52 o 
   0   8   1     2708.32     2820.30     90.77 o 
   1   8   1     1296.15     1244.53     77.95 o 
   2   8   1        8.86       -3.23      8.53 o 
   3   8   1     2597.33     2685.12     73.78 o 
   4   8   1     1220.66     1266.44     36.76 o 
   5   8   1     9475.02     9425.86    143.90 o 
   6   8   1     3533.80     3868.32     85.65 o 
   7   8   1     7450.37     7362.04    123.88 o 
   8   8   1     1187.73     1202.13     42.55 o 
   9   8   1     4070.82     4166.58     81.16 o 
  10   8   1      109.99      105.26     36.17 o 
  11   8   1      395.54      387.15    111.94 o 
  12   8   1        8.37       45.28     30.99 o 
  13   8   1        7.04      -16.03     28.94 o 
  14   8   1      164.96       85.51     39.19 o 
  15   8   1      118.80      132.93     46.46 o 
  16   8   1     2940.25     3067.63    165.02 o 
  17   8   1      282.67      264.55     82.55 o 
 -16   9   1     1275.50     1364.50    101.66 o 
 -15   9   1     1375.87     1601.17    102.36 o 
 -14   9   1      214.38      292.12     73.72 o 
 -13   9   1     5973.22     6535.63    195.86 o 
 -12   9   1     6918.15     7110.99    165.38 o 
 -11   9   1    17180.23    17193.50    258.82 o 
 -10   9   1    18429.79    18411.28    269.79 o 
  -9   9   1    14859.86    15120.21    228.27 o 
  -8   9   1     9807.69     9914.09    163.99 o 
  -7   9   1     8047.79     7975.37    138.04 o 
  -6   9   1     5830.54     5784.88    158.68 o 
  -5   9   1      270.97      244.42     22.66 o 
  -4   9   1      603.69      639.83     39.26 o 
  -3   9   1     2976.61     3103.43     84.18 o 
  -2   9   1     7637.41     7612.02    189.16 o 
  -1   9   1    17865.73    16886.36    292.46 o 
   0   9   1    13761.84    14178.09    240.10 o 
   1   9   1    49314.60    49156.96    607.64 o 
   2   9   1     9396.57    10137.02    186.08 o 
   3   9   1    28991.96    28154.21    452.13 o 
   4   9   1     1315.39     1481.53     63.73 o 
   5   9   1     5662.49     5449.18    122.26 o 
   6   9   1      554.25      494.45     36.50 o 
   7   9   1     1122.85     1035.35     66.37 o 
   8   9   1    13311.76    13418.06    246.10 o 
   9   9   1     7995.34     8484.29    206.16 o 
  10   9   1    12683.25    13231.87    315.23 o 
  11   9   1    10849.06    11169.88    429.50 o 
  12   9   1    13561.61    14460.23    350.88 o 
  13   9   1     9445.36     9632.60    356.01 o 
  14   9   1     8057.18     8314.72    254.69 o 
  15   9   1     2429.75     2682.14    139.47 o 
  16   9   1     1291.52     1494.22    115.19 o 
 -16  10   1     5659.91     5771.46    289.53 o 
 -15  10   1     5821.47     5413.39    270.49 o 
 -13  10   1     5795.13     5625.25    249.32 o 
 -12  10   1     5175.90     5573.03    176.93 o 
 -11  10   1      258.59      297.99     31.84 o 
 -10  10   1      563.48      601.09     39.12 o 
  -9  10   1     3277.46     3612.18    106.71 o 
  -8  10   1     2141.48     2196.93     65.19 o 
  -7  10   1    21236.04    21035.47    296.12 o 
  -6  10   1     3970.70     3818.67     86.05 o 
  -5  10   1    20327.30    20004.68    328.01 o 
  -4  10   1     6341.86     6454.83    141.13 o 
  -3  10   1    23175.46    22474.69    358.39 o 
  -2  10   1     7120.89     7295.97    190.50 o 
  -1  10   1     7885.72     7765.37    158.04 o 
   0  10   1     1123.26     1035.47     42.44 o 
   1  10   1      194.93      224.06     27.43 o 
   2  10   1      798.76      775.67     44.71 o 
   3  10   1     2385.57     2452.40     77.16 o 
   4  10   1    12178.13    12462.83    225.37 o 
   5  10   1    14635.30    14768.54    257.78 o 
   6  10   1    15607.44    15468.35    268.15 o 
   7  10   1    11930.01    11326.63    450.36 o 
   8  10   1    10960.52    10996.40    209.96 o 
   9  10   1    11579.33    11180.65    213.92 o 
  10  10   1     2485.40     2670.98    110.20 o 
  11  10   1     2549.71     2594.20    121.67 o 
  12  10   1      183.25      143.09     44.78 o 
  13  10   1      111.97       72.26     37.54 o 
  14  10   1     2536.21     2713.45    168.30 o 
  15  10   1     1621.79     1562.20    114.48 o 
 -15  11   1      249.00      309.03     79.66 o 
 -13  11   1      698.88      697.41     96.26 o 
 -12  11   1       12.76      -42.49     28.33 o 
 -11  11   1     1680.33     1800.12     76.35 o 
 -10  11   1       11.44       28.22     20.54 o 
  -9  11   1      783.15      748.38     65.61 o 
  -8  11   1      130.63       99.52     25.00 o 
  -7  11   1     1806.30     1929.54     74.68 o 
  -6  11   1     1808.97     1722.77     85.41 o 
  -5  11   1      102.89      109.00     23.62 o 
  -4  11   1      861.14      892.42     51.12 o 
  -3  11   1     2401.49     2519.22    103.59 o 
  -2  11   1      950.80     1078.03     58.70 o 
  -1  11   1     1890.53     1885.36     88.14 o 
   0  11   1      363.45      356.25     34.88 o 
   1  11   1      339.97      289.92     31.98 o 
   2  11   1      154.73      176.08     27.61 o 
   3  11   1      342.57      323.36     34.27 o 
   4  11   1      253.67      278.67     66.37 o 
   5  11   1     1742.61     1939.56     72.77 o 
   6  11   1      107.32      106.58     23.79 o 
   7  11   1       28.53       21.20     22.70 o 
   8  11   1     3089.11     3131.62     97.37 o 
   9  11   1       32.48       17.03     21.30 o 
  10  11   1     1118.89     1228.30     79.64 o 
  11  11   1      233.27      227.93     47.63 o 
  12  11   1      277.36      373.85     59.99 o 
  13  11   1       13.47       21.81     33.08 o 
  14  11   1      273.90      239.09     55.19 o 
  15  11   1      522.80      523.78     83.39 o 
 -12  12   1      403.72      509.46     87.58 o 
 -11  12   1     1790.08     1890.42     85.47 o 
 -10  12   1      242.22      278.27     38.32 o 
  -9  12   1        9.74        8.73     22.84 o 
  -8  12   1     3254.56     3278.48    104.76 o 
  -7  12   1     2635.04     2653.26     92.63 o 
  -6  12   1     9410.45     9663.86    200.84 o 
  -5  12   1     3198.67     3147.20     86.48 o 
  -4  12   1    14118.18    14132.93    227.95 o 
  -3  12   1     4756.65     4542.92    152.55 o 
  -2  12   1     9024.01     8899.22    301.95 o 
  -1  12   1     3428.40     2986.94    118.46 o 
   0  12   1     3290.11     3163.28    113.34 o 
   1  12   1       68.68       54.02     20.31 o 
   2  12   1      445.37      446.10     55.28 o 
   3  12   1     4164.60     4151.21    115.21 o 
   4  12   1     2811.67     2960.30     94.94 o 
   5  12   1     4588.72     4589.57    122.82 o 
   6  12   1     5459.29     5295.68    135.37 o 
   7  12   1     2243.88     2432.32     87.81 o 
   8  12   1     6701.33     6704.20    159.56 o 
   9  12   1     2947.67     2938.26     98.98 o 
  10  12   1     2490.10     2379.16    164.19 o 
  11  12   1      154.05      183.22     62.60 o 
  12  12   1      120.78      178.00     46.50 o 
  13  12   1     1694.73     1581.11    113.04 o 
  14  12   1      629.65      512.93     74.97 o 
 -12  13   1     6180.00     6595.59    295.32 o 
 -11  13   1     5196.81     5548.73    215.21 o 
 -10  13   1     8096.84     7971.41    190.76 o 
  -9  13   1    10107.41    10396.80    252.29 o 
  -8  13   1     6180.76     6218.27    159.82 o 
  -7  13   1     6713.10     6979.70    207.35 o 
  -6  13   1     4425.19     4350.85    125.55 o 
  -5  13   1        8.16        7.49     16.43 o 
  -4  13   1      454.69      325.92     49.22 o 
  -3  13   1     4222.47     4173.26    150.59 o 
  -2  13   1     7666.17     7299.73    211.84 o 
  -1  13   1    10863.64    11048.41    278.77 o 
   0  13   1    18160.49    17910.66    501.31 o 
   1  13   1    10075.87     9603.67    253.58 o 
   2  13   1    20848.16    20654.09    392.60 o 
   3  13   1     5263.93     5169.43    136.59 o 
   4  13   1    11956.67    12027.81    238.97 o 
   5  13   1      689.49      696.50     52.73 o 
   6  13   1     3559.23     3794.47    115.35 o 
   7  13   1      407.81      424.14     48.71 o 
   8  13   1     1281.71     1269.08     79.50 o 
   9  13   1     3593.21     3715.42    116.92 o 
  10  13   1     4940.70     4465.29    239.27 o 
  11  13   1     8785.78     8309.18    354.57 o 
  12  13   1     6313.65     6650.42    228.14 o 
  13  13   1     6969.55     6985.33    239.30 o 
 -12  14   1      383.24      390.36     86.66 o 
 -11  14   1     1235.85     1436.39     99.71 o 
 -10  14   1      219.48      197.20     51.95 o 
  -9  14   1       44.52       61.23     30.37 o 
  -8  14   1     3062.69     3041.03    133.99 o 
  -7  14   1     3688.46     3756.09    121.36 o 
  -6  14   1     7074.52     6861.82    171.56 o 
  -5  14   1     4167.71     4284.19    160.95 o 
  -4  14   1     9546.10     8800.11    248.41 o 
  -3  14   1     4861.35     4513.11    164.13 o 
  -2  14   1     7262.04     7012.08    219.17 o 
  -1  14   1     1749.75     1628.03     94.82 o 
   0  14   1     1684.37     1833.75     99.88 o 
   1  14   1        1.46      -12.54     20.23 o 
   2  14   1        4.94        5.58     18.80 o 
   3  14   1     1779.49     1784.97    107.89 o 
   4  14   1     3016.31     2824.17    100.42 o 
   5  14   1     3980.82     3787.98    160.90 o 
   6  14   1     6370.79     6159.05    159.87 o 
   7  14   1     2693.66     2727.27    101.18 o 
   8  14   1     5692.23     5382.93    149.36 o 
   9  14   1     3409.40     3314.02    114.60 o 
  10  14   1     2436.21     2290.37    172.56 o 
  11  14   1      437.29      435.29     94.73 o 
 -10  15   1        2.97        4.00     25.62 o 
  -9  15   1      129.47      194.38     39.06 o 
  -8  15   1       14.55       60.11     28.15 o 
  -7  15   1      172.58      158.30     35.10 o 
  -6  15   1       62.14       68.93     37.12 o 
  -5  15   1        5.41      -12.24     25.98 o 
  -4  15   1      232.25      253.51     50.14 o 
  -3  15   1      156.75      170.01     44.48 o 
  -2  15   1      193.81      188.91     71.28 o 
  -1  15   1      256.99      284.82    115.83 o 
   0  15   1      656.77      610.02    156.42 o 
   1  15   1      186.31      199.37     45.12 o 
   2  15   1      303.55      188.86     45.95 o 
   3  15   1        1.49       -8.92     19.78 o 
   4  15   1       12.37       24.71     23.52 o 
   5  15   1       83.90       61.66     26.25 o 
   6  15   1       21.31       10.28     22.80 o 
   7  15   1      134.55      129.97     33.61 o 
   8  15   1       97.00      114.88     32.89 o 
   9  15   1       70.58       85.11     31.10 o 
  10  15   1      240.31      294.10     76.91 o 
  -8  16   1      337.17      279.63     58.23 o 
  -7  16   1     3760.49     3982.21    202.41 o 
  -6  16   1     1866.59     1804.74    116.10 o 
  -5  16   1     8279.88     8091.82    253.17 o 
  -4  16   1     5087.41     4916.78    187.14 o 
  -3  16   1     7515.96     7502.47    276.74 o 
  -2  16   1     4027.88     4027.06    166.65 o 
  -1  16   1     3041.92     2883.97    139.05 o 
   0  16   1     1210.01     1162.92    140.43 o 
   1  16   1        8.37       16.49     28.40 o 
   2  16   1      548.24      620.88     73.94 o 
   3  16   1     1609.44     1368.81     97.78 o 
   4  16   1     3950.18     4095.49    133.76 o 
   5  16   1     4544.69     4263.22    137.94 o 
   6  16   1     5962.58     6158.60    171.79 o 
   7  16   1     5128.86     4662.77    146.85 o 
   8  16   1     4183.36     4501.69    145.43 o 
  -6  17   1     1234.66     1507.93    114.85 o 
  -5  17   1      134.52      137.88     46.05 o 
  -4  17   1       71.17       38.77     35.83 o 
  -3  17   1     1426.72     1512.46    112.71 o 
  -2  17   1     3035.18     2955.19    146.40 o 
  -1  17   1     6193.15     6370.79    314.66 o 
   0  17   1     7047.18     6618.40    269.81 o 
   1  17   1    10212.54    10136.96    296.48 o 
   2  17   1     5291.35     4745.41    186.95 o 
   3  17   1     5733.30     5923.80    212.75 o 
   4  17   1     1742.43     1681.42     90.59 o 
   5  17   1     1160.65     1113.03     77.71 o 
   6  17   1        5.51       -9.60     24.00 o 
 -19   0   2     8978.80     8682.48    394.17 o 
 -18   0   2     3649.27     3135.36    216.27 o 
 -17   0   2     7770.48     7250.35    334.31 o 
 -16   0   2      200.49      167.99     62.75 o 
 -15   0   2     4098.58     4192.06    227.09 o 
 -14   0   2     8364.81     8437.42    338.58 o 
 -13   0   2     4022.16     3985.53    205.31 o 
 -12   0   2    19491.58    20124.44    565.43 o 
 -11   0   2      133.54      129.51     28.39 o 
 -10   0   2    65432.11    63132.56   1096.49 o 
  -9   0   2     7476.86     7587.43    165.05 o 
  -8   0   2    57272.55    55710.20    770.35 o 
  -7   0   2    10114.32    10149.72    219.79 o 
  -6   0   2    45914.23    48435.46    748.14 o 
  -5   0   2       47.73       87.02     18.96 o 
  -4   0   2     2778.40     2756.09    110.73 o 
  -3   0   2     1239.30     1273.52     62.98 o 
  -2   0   2      140.52      118.92     35.94 o 
  -1   0   2    19805.20    18289.38    265.62 o 
   0   0   2     2535.11     3136.04    205.08 o 
   1   0   2    19184.77    18181.90    392.19 o 
   2   0   2   172174.03   152278.34   3511.25 o 
   3   0   2    56485.55    54060.13    909.56 o 
   4   0   2    60443.91    57631.16   1348.06 o 
   5   0   2     1730.62     1783.74     55.68 o 
   6   0   2    33742.48    32504.58    850.63 o 
   7   0   2     5096.98     4319.54    198.45 o 
   8   0   2    11523.37    10571.37    365.38 o 
   9   0   2    23228.84    22693.36    658.87 o 
  10   0   2     1092.99     1030.96    109.51 o 
  11   0   2    21346.09    20014.46    611.96 o 
  12   0   2     8395.32     8070.21    329.28 o 
  13   0   2    18953.31    18508.31    589.88 o 
  14   0   2    12463.75    12719.94    458.44 o 
  15   0   2     8022.34     7829.87    339.34 o 
  16   0   2      329.49      396.15     97.17 o 
  17   0   2     1068.17     1182.50    138.14 o 
  18   0   2      606.65      456.01     68.43 o 
 -19   1   2     1094.40     1130.55    130.07 o 
 -18   1   2     5868.63     6023.74    217.91 o 
 -17   1   2       51.70       15.59     29.69 o 
 -16   1   2    16911.65    16250.53    395.06 o 
 -15   1   2       70.26       97.48     62.98 o 
 -14   1   2    15074.43    14847.10    516.09 o 
 -13   1   2     5305.50     5352.91    173.77 o 
 -12   1   2     3607.84     3505.91     84.28 o 
 -11   1   2     1047.80     1128.47     56.29 o 
 -10   1   2      454.43      424.70     29.78 o 
  -9   1   2     1380.36     1414.68     44.94 o 
  -8   1   2     8700.59     8719.18    176.21 o 
  -7   1   2      362.59      399.17     24.96 o 
  -6   1   2    99344.73    96239.77   1056.06 o 
  -5   1   2     4561.41     4996.24     72.48 o 
  -4   1   2    91854.82    87893.08   1035.78 o 
  -3   1   2      902.69      857.89     27.93 o 
  -2   1   2    44072.00    43571.61    421.54 o 
  -1   1   2     1462.42     1375.51     25.24 o 
   0   1   2    17976.07    17493.21    223.90 o 
   1   1   2    31946.87    31875.47    387.93 o 
   2   1   2    84153.59    79261.30   1984.02 o 
   3   1   2    10910.06    10533.74    148.88 o 
   4   1   2      108.88      160.26     14.62 o 
   5   1   2    17232.51    17281.67    305.35 o 
   6   1   2    10439.35    11246.40    173.28 o 
   7   1   2    13788.13    13997.57    441.99 o 
   8   1   2    13331.62    13040.18    300.15 o 
   9   1   2     2698.69     2721.57    145.98 o 
  10   1   2     9856.86     9652.08    252.96 o 
  11   1   2      973.42      936.38     76.15 o 
  12   1   2     5062.65     5429.61    183.96 o 
  13   1   2     3506.38     3437.93    145.64 o 
  14   1   2      295.22      361.58    113.47 o 
  15   1   2     4080.80     3940.89    161.22 o 
  16   1   2      410.08      421.17     65.73 o 
  17   1   2     7156.06     6812.69    185.21 o 
  18   1   2      531.55      521.67     60.58 o 
 -19   2   2        9.39      -16.72     30.38 o 
 -18   2   2      422.80      422.51     67.74 o 
 -17   2   2     1920.94     2017.94    117.55 o 
 -16   2   2     2570.10     2341.37    120.93 o 
 -15   2   2     4224.94     4056.00    157.77 o 
 -14   2   2     4377.20     4395.24    196.78 o 
 -13   2   2     2930.30     2886.47    120.93 o 
 -12   2   2     2553.80     2682.56     72.71 o 
 -11   2   2    12748.21    12638.75    198.25 o 
 -10   2   2     4217.84     4539.85     92.72 o 
  -9   2   2    19674.56    19617.71    236.55 o 
  -8   2   2     8088.90     7957.05    101.92 o 
  -7   2   2     8139.48     7887.71    106.09 o 
  -6   2   2    34604.41    34297.44    342.86 o 
  -5   2   2     6330.05     6046.43     85.61 o 
  -4   2   2     1376.97     1269.88     44.23 o 
  -3   2   2     8568.83     8679.52    122.05 o 
  -2   2   2    10684.26    10341.71    149.94 o 
  -1   2   2       24.15      112.53      9.43 o 
   0   2   2     9770.63     8844.11    151.48 o 
   1   2   2    66735.42    64547.20    753.15 o 
   2   2   2    16423.15    16243.57    211.60 o 
   3   2   2     1837.34     1763.38     41.86 o 
   4   2   2     9141.00     9762.07    139.43 o 
   5   2   2     1657.00     1585.12     38.53 o 
   6   2   2    11506.39    12221.77    169.89 o 
   7   2   2     2863.96     3025.63     76.35 o 
   8   2   2     2890.52     3046.57     87.56 o 
   9   2   2     8332.96     8101.30    629.17 o 
  10   2   2     7343.47     7270.09    210.28 o 
  11   2   2     2463.31     2136.57    168.91 o 
  12   2   2     4831.51     4514.58    166.11 o 
  13   2   2      321.02      340.67     57.81 o 
  14   2   2     1305.67     1246.34     96.72 o 
  15   2   2        6.83        2.89     23.80 o 
  16   2   2      266.98      240.00     43.10 o 
  17   2   2       26.05       39.70     36.34 o 
  18   2   2      542.84      463.80     58.38 o 
 -18   3   2       37.83       22.84     37.47 o 
 -17   3   2    10498.25     9981.00    290.40 o 
 -16   3   2     1346.54     1304.46     96.51 o 
 -15   3   2    19597.66    18925.01    433.80 o 
 -14   3   2    10764.07    10369.20    282.68 o 
 -13   3   2    15450.41    16140.47    368.75 o 
 -12   3   2     3989.91     3811.28     90.56 o 
 -11   3   2     8297.96     8634.00    151.26 o 
 -10   3   2     3643.82     3594.09     70.24 o 
  -9   3   2     1035.99     1018.55     30.39 o 
  -8   3   2        8.61       35.74     24.96 o 
  -7   3   2    20672.92    20222.81    216.53 o 
  -6   3   2      340.88      376.70     23.66 o 
  -5   3   2    60975.02    58578.08    891.30 o 
  -4   3   2     1786.74     2065.01     48.74 o 
  -3   3   2    80568.65    76317.04    960.73 o 
  -2   3   2      435.70      615.07     29.96 o 
  -1   3   2    61273.80    59248.82    695.01 o 
   0   3   2     7228.53     7558.60    127.86 o 
   1   3   2     8966.49     9187.51    173.89 o 
   2   3   2    19872.16    21068.95    322.93 o 
   3   3   2      551.92      563.65     23.21 o 
   4   3   2    23572.08    24416.54    350.94 o 
   5   3   2     5437.82     5442.65     90.11 o 
   6   3   2    27507.03    27544.54    346.74 o 
   7   3   2    23941.52    24675.50    395.53 o 
   8   3   2    20248.94    19271.10    341.82 o 
   9   3   2    19729.20    20080.28    422.91 o 
  10   3   2     7865.29     7976.85    224.89 o 
  11   3   2     6539.05     6670.18    206.52 o 
  12   3   2       69.44      113.27     42.30 o 
  13   3   2     1901.89     2122.13    155.73 o 
  14   3   2     2200.73     2407.73    101.04 o 
  15   3   2      161.82      234.05     42.47 o 
  16   3   2    10007.46    10131.59    235.71 o 
  17   3   2     1089.80     1016.52     76.01 o 
  18   3   2     9655.86     9719.08    237.52 o 
 -18   4   2    11079.59    10505.67    308.12 o 
 -17   4   2     2350.39     2226.78    123.44 o 
 -16   4   2     7857.58     7339.06    233.64 o 
 -15   4   2     1220.91     1177.91     88.17 o 
 -14   4   2     2203.36     1973.25    203.25 o 
 -13   4   2    13594.63    13122.31    316.61 o 
 -12   4   2       35.88       76.15     18.68 o 
 -11   4   2    29945.22    30285.68    407.77 o 
 -10   4   2     3858.10     3852.66     79.05 o 
  -9   4   2    65744.23    66070.05    649.16 o 
  -8   4   2    13083.13    12941.79    169.41 o 
  -7   4   2    66410.42    65347.14    700.95 o 
  -6   4   2    17720.90    18044.45    240.91 o 
  -5   4   2    53712.02    54848.12    588.26 o 
  -4   4   2     1346.58     1492.82     41.20 o 
  -3   4   2      594.99      610.44     44.26 o 
  -2   4   2     2182.46     1975.09     41.02 o 
  -1   4   2    12610.97    13090.51    257.89 o 
   0   4   2    26505.32    25143.72    530.71 o 
   1   4   2    59111.25    61273.30    832.05 o 
   2   4   2    16354.66    16560.71    249.99 o 
   3   4   2    73603.51    72882.21    984.09 o 
   4   4   2     8702.67     9285.23    156.86 o 
   5   4   2    61153.80    61244.08    726.61 o 
   6   4   2      819.18     1041.59     34.12 o 
   7   4   2    17639.96    17454.56    236.59 o 
   8   4   2    12971.69    12835.18    184.59 o 
   9   4   2      107.74      151.02     67.70 o 
  10   4   2    24139.77    23966.00    494.27 o 
  11   4   2     5034.69     4767.08    131.34 o 
  12   4   2    21165.87    21407.65    375.62 o 
  13   4   2     5475.29     5566.05    153.32 o 
  14   4   2    11937.86    12324.10    260.52 o 
  15   4   2     7915.82     7642.41    282.23 o 
  16   4   2     4846.77     4911.58    163.71 o 
  17   4   2     1800.16     1763.15     93.48 o 
  18   4   2      170.81      176.86     44.36 o 
 -18   5   2        0.87      -11.26     30.85 o 
 -17   5   2     7541.20     7852.09    252.82 o 
 -16   5   2       98.31       44.54     34.04 o 
 -15   5   2    11335.27    11129.52    371.63 o 
 -14   5   2      383.73      603.73     70.21 o 
 -13   5   2     8495.03     8897.78    243.45 o 
 -12   5   2       51.34       69.60     19.59 o 
 -11   5   2     2687.28     2810.99     76.62 o 
 -10   5   2     7627.24     7787.49    110.32 o 
  -9   5   2     4012.32     4123.50     69.87 o 
  -8   5   2     2232.24     2297.64     52.82 o 
  -7   5   2    17525.62    17773.80    218.66 o 
  -6   5   2      252.42      297.40     18.71 o 
  -5   5   2    23939.30    24798.68    285.15 o 
  -4   5   2      216.12      228.53     18.01 o 
  -3   5   2    16358.11    16429.96    246.33 o 
  -2   5   2     1576.59     1853.65     40.96 o 
  -1   5   2    24184.10    24198.48    301.68 o 
   0   5   2     8253.82     8473.07    146.49 o 
   1   5   2    21170.35    20417.41    304.71 o 
   2   5   2    10801.28    10100.36    332.73 o 
   3   5   2     1793.79     1557.55     36.35 o 
   4   5   2    11453.65    10769.29    151.06 o 
   5   5   2       18.29       45.33     10.60 o 
   6   5   2    12833.01    13062.15    165.89 o 
   7   5   2    12196.13    12499.77    162.62 o 
   8   5   2     1220.04     1266.53     37.53 o 
   9   5   2    18576.57    18615.55    445.29 o 
  10   5   2      758.89      933.46    120.73 o 
  11   5   2     8554.77     8709.84    193.34 o 
  12   5   2      373.18      453.89     63.26 o 
  13   5   2      946.12      951.76     66.55 o 
  14   5   2      157.03      115.56     33.20 o 
  15   5   2       30.83       49.19     28.37 o 
  16   5   2     4473.40     4410.00    190.23 o 
  17   5   2      136.76      164.98     42.72 o 
 -18   6   2       92.34      141.39     46.47 o 
 -17   6   2     2376.12     2416.57    161.37 o 
 -16   6   2       97.43       54.86     32.52 o 
 -15   6   2     3903.62     4146.69    162.71 o 
 -14   6   2     3021.43     2985.97    266.38 o 
 -13   6   2     3096.86     3147.87    224.50 o 
 -12   6   2     7633.27     7467.28    144.84 o 
 -11   6   2      779.86      776.47     56.61 o 
 -10   6   2    11191.61    11168.94    145.46 o 
  -9   6   2     2199.90     2062.80     52.85 o 
  -8   6   2    14916.22    15277.46    198.08 o 
  -7   6   2      342.62      290.41     28.34 o 
  -6   6   2    14196.66    14867.37    188.42 o 
  -5   6   2      537.62      610.17     26.53 o 
  -4   6   2    10479.15    11198.68    164.90 o 
  -3   6   2        3.93       55.10     28.95 o 
  -2   6   2     6432.99     6951.53    107.13 o 
  -1   6   2     1901.72     2024.64     41.87 o 
   0   6   2     4466.56     4287.65     92.67 o 
   1   6   2     2389.07     2651.31     79.56 o 
   2   6   2    16388.71    16200.49    253.84 o 
   3   6   2       48.98       48.82     12.94 o 
   4   6   2    20098.21    20393.33    350.26 o 
   5   6   2        1.64       17.21      8.50 o 
   6   6   2     8544.60     8186.41    105.65 o 
   7   6   2      933.96      906.37     33.55 o 
   8   6   2     4322.24     4457.72     79.62 o 
   9   6   2     3222.64     3110.50     94.84 o 
  10   6   2      268.27      282.78     35.91 o 
  11   6   2     5076.95     5204.23    164.44 o 
  12   6   2      138.13      155.11     33.15 o 
  13   6   2     5912.06     6093.37    164.08 o 
  14   6   2     1255.40     1212.67     78.04 o 
  15   6   2      184.60      143.19     50.75 o 
  16   6   2      577.55      585.06     81.43 o 
  17   6   2      262.89      227.44     62.04 o 
 -17   7   2      648.77      705.91     82.25 o 
 -16   7   2     9729.30     9654.96    282.82 o 
 -15   7   2     5325.83     5302.72    189.61 o 
 -14   7   2    16408.34    16250.18    384.31 o 
 -13   7   2     7747.65     7877.98    442.98 o 
 -12   7   2    16762.90    16717.90    327.60 o 
 -11   7   2      815.59      913.20     46.90 o 
 -10   7   2      125.39      164.72     25.75 o 
  -9   7   2        1.22       10.39     11.25 o 
  -8   7   2     4252.51     4617.53     84.82 o 
  -7   7   2     3947.00     4113.62     76.85 o 
  -6   7   2    20702.86    20775.02    252.09 o 
  -5   7   2     3943.88     4119.36     73.03 o 
  -4   7   2    49164.98    46461.87    572.80 o 
  -3   7   2    12934.85    14077.15    195.84 o 
  -2   7   2    70711.61    70017.92   1282.14 o 
  -1   7   2     3496.24     3598.54     99.65 o 
   0   7   2    26127.57    25644.70    532.84 o 
   1   7   2       56.53      119.85     21.46 o 
   2   7   2      487.07      520.95     31.93 o 
   3   7   2     2357.48     2482.91     69.05 o 
   4   7   2     2250.37     2039.78     61.77 o 
   5   7   2    23477.95    24730.26    440.92 o 
   6   7   2     9240.45     8925.12    164.91 o 
   7   7   2    17694.56    17947.50    253.46 o 
   8   7   2    18677.72    18696.36    353.73 o 
   9   7   2    16987.93    17475.45    383.45 o 
  10   7   2     9941.68     9923.60    262.44 o 
  11   7   2     3364.08     3508.95    144.16 o 
  12   7   2     4318.68     4522.38    171.66 o 
  13   7   2      402.43      401.77     90.16 o 
  14   7   2      235.51      255.14     56.50 o 
  15   7   2     5334.09     5896.03    278.49 o 
  16   7   2      687.37      634.47     84.81 o 
  17   7   2    11648.61    11531.50    338.53 o 
 -17   8   2     4064.84     4159.16    177.91 o 
 -16   8   2      502.88      624.94     76.54 o 
 -15   8   2     3325.74     3639.93    155.86 o 
 -14   8   2     1015.56     1110.71     85.74 o 
 -13   8   2      246.40      250.21     59.70 o 
 -12   8   2     9892.15     9974.10    180.67 o 
 -11   8   2     7293.62     7450.14    145.25 o 
 -10   8   2    25347.42    25543.76    315.65 o 
  -9   8   2     3889.52     3948.53     90.48 o 
  -8   8   2    23065.06    22543.81    278.73 o 
  -7   8   2     1396.72     1669.73     83.88 o 
  -6   8   2    24264.32    24080.76    288.86 o 
  -5   8   2      439.22      441.98     24.29 o 
  -4   8   2     7581.27     8060.15    304.71 o 
  -3   8   2      485.21      561.28     32.27 o 
  -2   8   2     4371.99     4443.19     89.81 o 
  -1   8   2     4117.22     3924.88     95.11 o 
   0   8   2    26457.92    25910.12    392.86 o 
   1   8   2    17725.60    17778.61    285.52 o 
   2   8   2    44834.88    44393.02    634.86 o 
   3   8   2    13458.87    13671.64    231.64 o 
   4   8   2    22944.61    22876.93    353.99 o 
   5   8   2     1207.27     1120.37     58.98 o 
   6   8   2     5122.88     5217.23    116.76 o 
   7   8   2        2.94       29.15     15.35 o 
   8   8   2      422.55      496.49     48.53 o 
   9   8   2     4637.75     4851.66    124.00 o 
  10   8   2      450.23      489.07     60.58 o 
  11   8   2     9655.76    10519.56    282.64 o 
  12   8   2     2825.68     2731.38    133.00 o 
  13   8   2    14172.86    13733.41    357.99 o 
  14   8   2     5092.90     5028.41    195.32 o 
  15   8   2     2682.77     2769.88    146.17 o 
  16   8   2     2419.92     2353.46    199.14 o 
 -16   9   2     1893.52     1896.24    116.10 o 
 -15   9   2        7.98       -5.64     31.94 o 
 -14   9   2     4212.70     4401.76    166.70 o 
 -13   9   2      299.05      265.37     58.26 o 
 -12   9   2     4338.82     4530.41    127.12 o 
 -11   9   2      231.19      219.31     41.37 o 
 -10   9   2     1390.81     1333.54     47.39 o 
  -9   9   2      325.73      326.74     26.94 o 
  -8   9   2     4162.77     4216.53     83.93 o 
  -7   9   2      133.06      215.10     36.97 o 
  -6   9   2     4411.31     4303.26    173.30 o 
  -5   9   2        7.72       44.07     21.97 o 
  -4   9   2     5273.35     5067.58    240.19 o 
  -3   9   2      667.61      827.03     58.95 o 
  -2   9   2     7729.21     7932.72    158.81 o 
  -1   9   2       67.77       94.64     19.18 o 
   0   9   2     3778.84     3738.59     95.96 o 
   1   9   2     1880.39     1835.54     63.53 o 
   2   9   2     2035.42     1987.85     66.89 o 
   3   9   2     3643.33     3692.92     95.73 o 
   4   9   2      154.28      133.82     21.99 o 
   5   9   2     4070.19     4018.37    102.79 o 
   6   9   2       73.43       89.56     19.69 o 
   7   9   2       32.87       54.23     18.28 o 
   8   9   2     2272.86     2193.25     82.98 o 
   9   9   2       68.54       10.75     18.50 o 
  10   9   2     2389.27     2372.14    136.54 o 
  11   9   2        3.87       27.76     28.31 o 
  12   9   2     1695.88     1935.72    112.96 o 
  13   9   2       56.78       64.23     37.48 o 
  14   9   2        4.92        0.57     36.41 o 
  15   9   2      828.58      784.23     94.27 o 
  16   9   2        3.53       38.24     43.80 o 
 -15  10   2      115.67       40.37     36.43 o 
 -14  10   2      152.88      126.82     42.32 o 
 -13  10   2     1515.57     1582.19    106.92 o 
 -12  10   2       74.96       55.34     24.58 o 
 -11  10   2     6741.85     6696.15    140.01 o 
 -10  10   2     1340.06     1427.90     50.31 o 
  -9  10   2    15828.16    15564.56    215.28 o 
  -8  10   2     5514.14     5556.16    116.23 o 
  -7  10   2     3947.35     3924.51     92.07 o 
  -6  10   2      384.01      432.47     38.31 o 
  -5  10   2     2017.72     1991.42    103.19 o 
  -4  10   2      426.03      390.01     47.15 o 
  -3  10   2        6.90       -1.54     16.46 o 
  -2  10   2      596.68      495.95     59.42 o 
  -1  10   2      261.25      269.38     30.16 o 
   0  10   2     2485.27     2345.96     92.26 o 
   1  10   2     9090.92     9330.09    182.66 o 
   2  10   2     4834.05     4720.85    115.92 o 
   3  10   2     5587.71     5227.85    124.12 o 
   4  10   2      519.82      579.01     41.32 o 
   5  10   2     4203.40     3971.04    105.63 o 
   6  10   2     1252.27     1190.08     55.55 o 
   7  10   2     2944.01     2817.73     88.16 o 
   8  10   2     1593.00     1625.68     66.09 o 
   9  10   2      101.07      101.74     28.00 o 
  10  10   2     1886.29     1881.51    105.17 o 
  11  10   2      533.96      491.99     83.92 o 
  12  10   2     2566.17     2501.31    130.24 o 
  13  10   2     1324.15     1345.96    178.05 o 
  14  10   2     2078.18     1948.98    126.08 o 
  15  10   2     1303.00     1485.35    120.05 o 
 -12  11   2     4915.39     5214.17    185.81 o 
 -11  11   2     5280.90     5622.22    149.85 o 
 -10  11   2     1027.88     1113.60     53.82 o 
  -9  11   2       10.81      117.46     95.66 o 
  -8  11   2      221.99      252.01     29.35 o 
  -7  11   2     9890.80    10250.09    208.12 o 
  -6  11   2     9716.72     9823.99    254.37 o 
  -5  11   2    16186.79    16840.72    373.87 o 
  -4  11   2     7726.99     7836.02    215.70 o 
  -3  11   2    28700.28    25689.21   2683.01 o 
  -2  11   2     7269.29     7246.23    158.91 o 
  -1  11   2    18390.22    18164.15    309.84 o 
   0  11   2     3816.72     3940.18    151.27 o 
   1  11   2     2986.62     2927.91     91.10 o 
   2  11   2     2146.30     2112.85    188.74 o 
   3  11   2      575.62      601.34     44.41 o 
   4  11   2     5683.63     5561.52    134.41 o 
   5  11   2     9426.60     8923.63    185.08 o 
   6  11   2    16622.89    16908.91    297.08 o 
   7  11   2    14574.69    14530.74    265.87 o 
   8  11   2     7579.69     8028.87    175.29 o 
   9  11   2    14522.68    14413.64    332.54 o 
  10  11   2     8028.80     7899.22    239.25 o 
  11  11   2     3029.00     2969.46    140.63 o 
  12  11   2      276.77      407.05    176.45 o 
  13  11   2      338.81      355.26    114.91 o 
  14  11   2     1166.87     1213.25    109.58 o 
 -12  12   2     1023.47      906.52    111.79 o 
 -11  12   2     6388.99     6643.44    211.80 o 
 -10  12   2     2347.00     2360.41     92.10 o 
  -9  12   2    12011.53    12014.46    242.52 o 
  -8  12   2     4442.54     4182.46    134.37 o 
  -7  12   2    10229.04    10949.18    283.29 o 
  -6  12   2     2612.25     2558.26    116.58 o 
  -5  12   2    15174.90    15408.87    423.26 o 
  -4  12   2      409.63      280.62     65.49 o 
  -3  12   2       48.63       39.03     24.92 o 
  -2  12   2     1094.51      954.36    165.18 o 
  -1  12   2     5781.79     5604.26    167.33 o 
   0  12   2     2182.04     2127.79     79.36 o 
   1  12   2    24007.42    23418.76    339.41 o 
   2  12   2     5782.04     5760.68    181.58 o 
   3  12   2    10348.14    10091.54    249.73 o 
   4  12   2     8194.22     8400.01    182.38 o 
   5  12   2     8029.73     7806.54    174.71 o 
   6  12   2     3358.47     3542.16    108.27 o 
   7  12   2     2927.05     2920.40     97.78 o 
   8  12   2       89.91       89.14     26.50 o 
   9  12   2     1343.84     1282.44    184.37 o 
  10  12   2     5657.34     5630.46    228.84 o 
  11  12   2     2442.94     2091.05    120.08 o 
  12  12   2     5031.98     5448.44    341.16 o 
  13  12   2     3274.53     3133.20    158.55 o 
 -12  13   2       74.09       46.15     52.24 o 
 -11  13   2       94.83       55.79     37.39 o 
 -10  13   2      167.94      196.29     37.44 o 
  -9  13   2        1.57       10.54     22.10 o 
  -8  13   2      150.99      100.00     38.08 o 
  -7  13   2      881.88      710.21     72.75 o 
  -6  13   2        0.11       31.76     28.93 o 
  -5  13   2      263.20      316.33     51.33 o 
  -4  13   2      517.38      565.61     88.72 o 
  -3  13   2      558.58      534.87     61.84 o 
  -2  13   2       12.57       -9.66     20.54 o 
  -1  13   2      485.45      485.72     45.66 o 
   0  13   2       24.92       16.59     16.88 o 
   1  13   2       95.35      158.85     31.12 o 
   2  13   2     2189.82     2286.76     86.65 o 
   3  13   2      199.74      219.15     33.21 o 
   4  13   2       11.66       -1.92     17.98 o 
   5  13   2        4.27        4.48     18.17 o 
   6  13   2        1.26       14.65     20.41 o 
   7  13   2        1.58       -0.26     18.98 o 
   8  13   2       54.70       57.48     24.36 o 
   9  13   2      308.44      324.93     54.17 o 
  10  13   2      220.93      119.26     57.27 o 
  11  13   2       84.69       90.25     41.40 o 
  12  13   2       23.35        8.04     34.88 o 
 -11  14   2      917.19      842.64     85.44 o 
 -10  14   2     4618.88     4550.48    170.49 o 
  -9  14   2     3113.98     3064.45    143.30 o 
  -8  14   2     5103.39     5141.42    226.63 o 
  -7  14   2     7080.65     7251.47    450.75 o 
  -6  14   2     7791.56     7220.72    245.67 o 
  -5  14   2     1402.25     1426.53    122.38 o 
  -4  14   2       74.54       23.18     43.25 o 
  -3  14   2      278.36      262.10     49.64 o 
  -2  14   2      611.73      634.89     57.02 o 
  -1  14   2     4733.44     4497.05    166.28 o 
   0  14   2     2477.28     2293.43     90.17 o 
   1  14   2     1521.27     1583.66     74.85 o 
   2  14   2     4366.93     4319.17    128.73 o 
   3  14   2     7235.69     7038.14    173.67 o 
   4  14   2     6794.26     7040.83    174.36 o 
   5  14   2     3321.75     3006.81    106.22 o 
   6  14   2     4096.55     4057.98    139.56 o 
   7  14   2       41.24       13.96     22.95 o 
   8  14   2        3.18       25.49     24.01 o 
   9  14   2     1564.10     1513.96    185.28 o 
  10  14   2      595.88      848.34    124.89 o 
  11  14   2     2813.96     2814.02    386.55 o 
 -10  15   2     1341.76     1189.23     82.74 o 
  -9  15   2      174.85      252.20     48.64 o 
  -8  15   2      656.91      637.25     64.99 o 
  -7  15   2     2181.31     2155.46    100.94 o 
  -6  15   2     9297.47     9127.03    224.13 o 
  -5  15   2     8990.32     8592.15    332.99 o 
  -4  15   2    12064.54    11164.27    308.96 o 
  -3  15   2    11268.26    11552.60    535.66 o 
  -2  15   2     7379.35     7354.97    232.59 o 
  -1  15   2     5553.42     5695.08    198.02 o 
   0  15   2     3178.40     3238.32    201.35 o 
   1  15   2      498.17      450.77     49.09 o 
   2  15   2     1161.73     1218.09    111.02 o 
   3  15   2     1580.63     1538.45     79.09 o 
   4  15   2     3345.60     3380.95    117.55 o 
   5  15   2     7306.62     7605.43    189.86 o 
   6  15   2     8796.99     8505.22    204.02 o 
   7  15   2     7197.75     7350.65    208.09 o 
   8  15   2     9123.43     9048.48    214.27 o 
   9  15   2     4828.12     4664.51    261.97 o 
  -8  16   2     3943.10     4215.82    186.73 o 
  -7  16   2     2596.35     2906.75    149.11 o 
  -6  16   2     2828.53     2800.67    145.50 o 
  -5  16   2      122.41      155.69     46.38 o 
  -4  16   2      195.72      229.83     53.35 o 
  -3  16   2       93.01       51.65     34.22 o 
  -2  16   2      655.79      648.77     77.67 o 
  -1  16   2      705.54      628.14     75.12 o 
   0  16   2     1881.67     1975.67    116.69 o 
   1  16   2     1748.89     1763.36    108.93 o 
   2  16   2     5729.40     5395.32    157.11 o 
   3  16   2     3357.53     3276.60    196.67 o 
   4  16   2     2877.05     2800.60    110.04 o 
   5  16   2     1260.09     1128.29     74.93 o 
   6  16   2      239.44      207.01     63.22 o 
   7  16   2        1.80       30.19     27.15 o 
  -5  17   2      190.42      258.71     61.15 o 
  -4  17   2       55.78       43.48     38.12 o 
  -3  17   2      584.43      634.10     81.18 o 
  -2  17   2      311.79      275.11     58.46 o 
  -1  17   2      998.34     1032.18     96.57 o 
   0  17   2      142.01       62.21     61.30 o 
   1  17   2       73.64       19.35     34.04 o 
   2  17   2       77.63       50.28     37.24 o 
   3  17   2      381.85      316.90     50.09 o 
   4  17   2       34.03       17.60     26.50 o 
   5  17   2       58.27       79.26     42.96 o 
 -18   1   3     3746.42     3801.43    180.10 o 
 -17   1   3     2584.92     2591.24    133.47 o 
 -16   1   3     2688.29     2411.71    124.72 o 
 -15   1   3      662.72      742.26     75.55 o 
 -14   1   3      568.39      385.89     54.35 o 
 -13   1   3      164.57      150.24     36.43 o 
 -12   1   3       14.06       22.09     14.48 o 
 -11   1   3     1162.52     1083.84     47.24 o 
 -10   1   3     9813.22     9998.26    170.53 o 
  -9   1   3     9356.07     9514.20    168.72 o 
  -8   1   3    22146.09    21817.94    324.30 o 
  -7   1   3    23590.40    23334.18    318.61 o 
  -6   1   3    10904.68    11082.21    172.68 o 
  -5   1   3    16736.46    15909.22    254.52 o 
  -4   1   3     1208.95     1512.02     78.94 o 
  -3   1   3     5284.88     4686.18     63.30 o 
  -2   1   3     1644.53     1330.36     45.54 o 
  -1   1   3       90.84      163.00     15.58 o 
   0   1   3     3723.79     3373.83     69.72 o 
   1   1   3     5367.95     5495.09     98.88 o 
   2   1   3    27852.88    26883.68    347.36 o 
   3   1   3    47832.60    46100.69    565.72 o 
   4   1   3    21891.87    22116.68    295.15 o 
   5   1   3    33586.43    32490.56    510.74 o 
   6   1   3     5776.59     5831.62    101.60 o 
   7   1   3     2656.77     2693.85     57.65 o 
   8   1   3      154.89       54.40     41.88 o 
   9   1   3     1140.31      987.22     78.54 o 
  10   1   3      662.50      850.16     78.25 o 
  11   1   3     2800.15     2906.42    319.92 o 
  12   1   3     3728.68     3408.15    148.82 o 
  13   1   3     3135.71     3575.38    250.47 o 
  14   1   3     7942.54     7620.56    243.77 o 
  15   1   3     5244.74     4971.41    193.55 o 
  16   1   3     4232.53     4260.80    180.10 o 
  17   1   3     1190.76      860.43     94.88 o 
  18   1   3      957.01      784.56    119.18 o 
 -18   2   3       26.28       45.12     35.71 o 
 -17   2   3     2876.41     2968.94    251.30 o 
 -16   2   3     4639.20     4693.49    179.79 o 
 -15   2   3    12131.12    10717.89    291.21 o 
 -14   2   3    13554.66    14184.98    345.19 o 
 -13   2   3    23712.69    22756.38    384.87 o 
 -12   2   3    23991.90    23459.39    385.99 o 
 -11   2   3     9727.74     9554.52    167.65 o 
 -10   2   3    11889.35    11589.25    190.22 o 
  -9   2   3     3752.59     3884.69    113.46 o 
  -8   2   3      191.66      209.32     23.25 o 
  -7   2   3      295.65      300.16     36.80 o 
  -6   2   3     8690.05     8519.67    142.02 o 
  -5   2   3    27656.05    27665.43    404.41 o 
  -4   2   3    23781.33    23409.61    269.60 o 
  -3   2   3    29649.39    29386.53    297.94 o 
  -2   2   3    19175.60    18654.01    213.55 o 
  -1   2   3    23341.17    22908.32    260.99 o 
   0   2   3    18034.27    17381.72    345.27 o 
   1   2   3     6830.39     6766.79    112.49 o 
   2   2   3      976.92     1055.71     37.78 o 
   3   2   3     6661.75     6942.91    140.10 o 
   4   2   3     1039.69     1034.07     68.78 o 
   5   2   3     3815.81     3575.80     75.63 o 
   6   2   3    11763.58    12023.37    178.34 o 
   7   2   3    22385.96    21705.44    488.56 o 
   8   2   3    18515.56    18361.51    733.58 o 
   9   2   3    12666.53    12149.08    303.52 o 
  10   2   3    14088.78    14176.51    344.71 o 
  11   2   3     6979.26     7151.72    223.02 o 
  12   2   3     6938.80     7005.26    224.75 o 
  13   2   3     1232.04     1185.15     96.66 o 
  14   2   3      169.51       98.93     44.85 o 
  15   2   3       52.31      146.92     83.08 o 
  16   2   3     1073.79     1017.24     99.62 o 
  17   2   3     3452.00     3613.24    171.44 o 
 -18   3   3     2663.46     2490.65    136.36 o 
 -17   3   3     2411.47     2399.84    138.37 o 
 -16   3   3     2407.16     2285.23    122.70 o 
 -15   3   3      580.29      697.62     73.08 o 
 -14   3   3      279.01      266.74     48.62 o 
 -13   3   3     1830.93     2023.35     79.74 o 
 -12   3   3      492.02      472.40     36.53 o 
 -11   3   3     5212.14     5306.02    122.34 o 
 -10   3   3     1999.80     2186.97     98.38 o 
  -9   3   3    14701.60    14590.68    224.38 o 
  -8   3   3     5733.51     5547.18    128.51 o 
  -7   3   3    15276.16    15102.38    224.08 o 
  -6   3   3     5535.60     5588.02    105.82 o 
  -5   3   3     9117.52     9712.49    153.86 o 
  -4   3   3     5004.96     4806.07     75.18 o 
  -3   3   3      522.47      463.51     19.13 o 
  -2   3   3       96.71      198.58     16.31 o 
  -1   3   3     4506.90     4581.34     78.67 o 
   0   3   3     7573.19     7656.19    120.59 o 
   1   3   3     3449.92     3427.62     69.91 o 
   2   3   3    19792.77    19003.74    254.30 o 
   3   3   3    20668.52    21745.94    286.94 o 
   4   3   3    21951.04    21174.67    282.02 o 
   5   3   3    10395.54    10924.51    220.60 o 
   6   3   3     5953.97     5685.49    126.80 o 
   7   3   3     2048.61     2164.79     68.57 o 
   8   3   3        4.99       67.86     37.09 o 
   9   3   3       78.83      166.20     41.26 o 
  10   3   3     5213.12     4911.98    177.00 o 
  11   3   3      765.04      702.25     77.44 o 
  12   3   3     4710.69     4497.11    369.65 o 
  13   3   3     3019.29     2873.19    140.97 o 
  14   3   3     3916.58     3498.85    194.27 o 
  15   3   3     4744.07     4886.16    279.33 o 
  16   3   3     2684.70     2373.87    106.83 o 
  17   3   3      937.78      875.26     75.46 o 
 -18   4   3       54.09       35.39     43.48 o 
 -17   4   3        0.38       -5.03     28.87 o 
 -16   4   3      891.09      950.35     86.27 o 
 -15   4   3       30.66       42.23     28.83 o 
 -14   4   3     2259.16     2450.36    117.82 o 
 -13   4   3      277.49      251.67     35.25 o 
 -12   4   3     1535.61     1506.71     79.29 o 
 -11   4   3       37.31       35.22     15.57 o 
 -10   4   3      529.13      563.03     37.64 o 
  -9   4   3       13.72       21.59     13.50 o 
  -8   4   3      212.89      216.28     24.29 o 
  -7   4   3        0.04       63.32     80.37 o 
  -6   4   3      410.64      370.81     34.22 o 
  -5   4   3     1456.08     1522.22     46.70 o 
  -4   4   3     3270.84     3234.42     58.34 o 
  -3   4   3     1085.53     1085.05     30.02 o 
  -2   4   3     6609.26     6794.10    107.13 o 
  -1   4   3     4115.02     4282.92     75.35 o 
   0   4   3     3538.21     3655.55     84.42 o 
   1   4   3      236.85      292.80     45.11 o 
   2   4   3      641.28      610.79     28.47 o 
   3   4   3     1010.05     1062.00     52.23 o 
   4   4   3      931.30      884.96     34.78 o 
   5   4   3      414.43      310.45     23.17 o 
   6   4   3     2472.14     2240.10     57.17 o 
   7   4   3      336.92      254.50     33.61 o 
   8   4   3        6.77       50.34     27.30 o 
   9   4   3     3924.23     3769.54    146.36 o 
  10   4   3     1368.11     1386.01     95.72 o 
  11   4   3      299.67      330.79     58.89 o 
  12   4   3      728.78      647.86     76.86 o 
  13   4   3      163.85      218.17     54.40 o 
  14   4   3        4.73      -44.42     29.61 o 
  15   4   3      150.72      128.06     36.54 o 
  16   4   3       47.90       39.53     31.84 o 
  17   4   3      116.99       31.85     35.37 o 
 -17   5   3     6283.50     6131.33    219.67 o 
 -16   5   3     2541.43     2517.22    184.59 o 
 -15   5   3     3360.64     3402.89    147.38 o 
 -14   5   3      315.83      358.60     54.86 o 
 -13   5   3       57.60       91.39     25.19 o 
 -12   5   3     3472.13     3992.28    116.17 o 
 -11   5   3     5798.27     5560.82    121.12 o 
 -10   5   3    18338.88    18600.54    367.12 o 
  -9   5   3    11905.77    11725.96    241.55 o 
  -8   5   3    24513.82    24588.00    296.21 o 
  -7   5   3     9661.13     9638.39    249.51 o 
  -6   5   3    26991.32    27090.51    420.92 o 
  -5   5   3     7384.06     7518.77    139.42 o 
  -4   5   3    13383.99    13097.92    167.24 o 
  -3   5   3      513.44      590.94     34.89 o 
  -2   5   3      113.82       96.06     17.77 o 
  -1   5   3    12491.00    12985.26    179.82 o 
   0   5   3    16145.54    16853.88    267.91 o 
   1   5   3    36795.36    37127.65    533.21 o 
   2   5   3    48585.66    47538.96    668.49 o 
   3   5   3    22494.82    22330.23    439.54 o 
   4   5   3    23911.36    23646.26    312.81 o 
   5   5   3    10804.73    11095.42    169.59 o 
   6   5   3    11816.07    11417.60    199.37 o 
   7   5   3     5133.97     5304.91    101.41 o 
   8   5   3     2136.13     2065.44    117.50 o 
   9   5   3       42.67       -0.32     22.89 o 
  10   5   3     1123.88     1285.26     92.60 o 
  11   5   3     8272.41     7644.09    363.17 o 
  12   5   3     7207.59     7111.83    275.36 o 
  13   5   3    12949.41    13340.58    278.29 o 
  14   5   3     7104.35     6775.94    236.31 o 
  15   5   3     7170.08     6748.66    240.28 o 
  16   5   3     2252.47     2215.18    245.36 o 
  17   5   3     2676.37     2822.05    438.79 o 
 -17   6   3      185.25      139.23     45.54 o 
 -16   6   3     6103.42     6069.92    213.78 o 
 -15   6   3     4242.36     4372.27    171.16 o 
 -14   6   3    13251.96    13110.50    405.74 o 
 -13   6   3    15105.82    14936.23    284.63 o 
 -12   6   3    11654.46    12145.85    238.76 o 
 -11   6   3    12764.55    12774.80    214.39 o 
 -10   6   3     5310.36     5321.05    116.12 o 
  -9   6   3     2405.35     2549.57     73.68 o 
  -8   6   3      216.73      179.61     22.64 o 
  -7   6   3     1505.92     1392.46     49.64 o 
  -6   6   3     7893.41     8294.27    186.11 o 
  -5   6   3    10619.03    10285.40    174.42 o 
  -4   6   3    22845.26    22508.17    266.66 o 
  -3   6   3    23246.21    23879.13    310.81 o 
  -2   6   3    49404.20    48755.39    591.27 o 
  -1   6   3    19001.21    19868.67    433.34 o 
   0   6   3    30853.72    29277.44    434.52 o 
   1   6   3     2198.44     2198.02     74.75 o 
   2   6   3     6178.89     5784.55    120.39 o 
   3   6   3      146.36      142.89     21.20 o 
   4   6   3      324.12      333.31     28.59 o 
   5   6   3     2327.53     2555.81     64.71 o 
   6   6   3     7895.07     7485.01    130.32 o 
   7   6   3     7505.47     8138.97    197.24 o 
   8   6   3    11632.22    11078.73    416.65 o 
   9   6   3    13895.41    14278.24    553.10 o 
  10   6   3     9058.41     8882.82    269.58 o 
  11   6   3    10097.54     9928.14    413.89 o 
  12   6   3     1158.90     1203.99     98.15 o 
  13   6   3     1465.72     1620.05    116.57 o 
  14   6   3       67.16       49.63     59.55 o 
  15   6   3      379.56      293.33     65.80 o 
  16   6   3     1184.50     1354.16    152.91 o 
 -17   7   3     1348.36     1404.31    110.69 o 
 -16   7   3       21.28        9.46     30.83 o 
 -15   7   3      632.73      699.97     76.88 o 
 -14   7   3      317.82      295.43     57.65 o 
 -13   7   3      724.05      645.13     67.07 o 
 -12   7   3     1388.34     1424.36     61.16 o 
 -11   7   3        7.39       40.60     20.88 o 
 -10   7   3     2811.25     2960.62     83.33 o 
  -9   7   3      607.47      667.98     40.46 o 
  -8   7   3     4972.58     5181.87    110.12 o 
  -7   7   3       97.16      132.21     19.75 o 
  -6   7   3     7429.24     7585.77    164.88 o 
  -5   7   3      662.41      808.32     75.47 o 
  -4   7   3     3713.79     3739.98     76.02 o 
  -3   7   3       15.04       45.95     10.90 o 
  -2   7   3      509.85      425.12     34.40 o 
  -1   7   3       37.66        5.15     12.56 o 
   0   7   3      504.25      505.41     35.78 o 
   1   7   3     3597.33     3496.41     89.06 o 
   2   7   3     3043.09     2923.90     80.05 o 
   3   7   3     2796.92     2705.45     76.72 o 
   4   7   3     7168.23     6830.71    139.38 o 
   5   7   3     2015.07     2126.94     67.49 o 
   6   7   3     3895.04     3842.41     96.15 o 
   7   7   3     1054.36     1020.31     67.99 o 
   8   7   3      715.00      841.11     94.32 o 
   9   7   3      204.43      322.39     64.73 o 
  10   7   3        5.09       10.63     25.02 o 
  11   7   3      913.48      944.53     96.71 o 
  12   7   3      205.95      202.66     49.20 o 
  13   7   3     2041.84     2146.23    126.46 o 
  14   7   3      394.61      295.48    165.18 o 
  15   7   3     1377.82     1618.75    134.71 o 
  16   7   3      404.34      454.91     80.47 o 
 -16   8   3      242.39      134.11     65.72 o 
 -15   8   3     3199.65     3360.64    149.81 o 
 -14   8   3      583.30      671.40     72.45 o 
 -13   8   3     5572.29     5502.56    148.56 o 
 -12   8   3     1412.78     1351.76     60.92 o 
 -11   8   3     3553.56     3758.64     99.25 o 
 -10   8   3      664.51      670.68     74.00 o 
  -9   8   3      625.81      625.67     45.95 o 
  -8   8   3     1267.93     1220.34     50.13 o 
  -7   8   3        7.03       28.26     14.32 o 
  -6   8   3      563.85      568.68     33.75 o 
  -5   8   3     4104.21     4069.83    139.81 o 
  -4   8   3      423.20      406.98     39.74 o 
  -3   8   3     8344.36     8305.30    184.65 o 
  -2   8   3     2987.47     3159.57     87.62 o 
  -1   8   3     5619.36     5827.10    169.34 o 
   0   8   3     2558.58     2622.67    109.34 o 
   1   8   3     1632.99     1606.37     59.82 o 
   2   8   3      794.51      849.22     59.60 o 
   3   8   3      601.46      628.51     39.98 o 
   4   8   3     2550.55     2473.45     76.40 o 
   5   8   3        9.15       35.30     16.22 o 
   6   8   3     7166.43     7234.54    150.90 o 
   7   8   3      812.20      951.93     44.42 o 
   8   8   3     8172.24     8262.47    179.29 o 
   9   8   3     1582.30     1700.03    124.89 o 
  10   8   3     3000.90     2869.62    133.28 o 
  11   8   3     1507.78     1573.88    214.45 o 
  12   8   3      196.07      211.26     65.49 o 
  13   8   3      165.42      300.86     62.49 o 
  14   8   3      193.31      133.70     51.35 o 
  15   8   3       33.88       16.67     42.11 o 
 -15   9   3      940.99      956.51    118.42 o 
 -14   9   3      931.36     1014.93     85.31 o 
 -13   9   3     1126.96     1160.50     69.30 o 
 -12   9   3       65.94       70.28     22.85 o 
 -11   9   3     8131.91     8327.74    164.57 o 
 -10   9   3     3344.84     3449.58    102.66 o 
  -9   9   3    22915.03    22919.11    391.56 o 
  -8   9   3    10555.72    10778.23    220.31 o 
  -7   9   3    20578.04    21087.00    360.36 o 
  -6   9   3     5792.97     5877.17    142.59 o 
  -5   9   3    13559.76    13468.35    314.37 o 
  -4   9   3     4227.68     4184.71    143.66 o 
  -3   9   3     1463.24     1425.90     58.81 o 
  -2   9   3       30.60       55.18     17.59 o 
  -1   9   3     2077.36     1981.28     69.48 o 
   0   9   3     7534.05     7252.14    153.14 o 
   1   9   3     8760.94     8820.35    175.63 o 
   2   9   3    22344.85    23260.37    471.38 o 
   3   9   3    17111.87    17378.67    394.82 o 
   4   9   3    19270.09    18982.40    343.33 o 
   5   9   3    11119.91    11104.65    208.83 o 
   6   9   3     6392.22     6279.40    141.18 o 
   7   9   3     6462.11     6375.82    127.98 o 
   8   9   3      720.88      722.56     52.07 o 
   9   9   3      354.56      347.62     63.66 o 
  10   9   3     3424.79     3495.18    151.27 o 
  11   9   3     1335.16     1312.96    182.16 o 
  12   9   3     7797.32     7847.78    395.77 o 
  13   9   3     4977.72     5249.95    208.19 o 
  14   9   3     8672.09     8967.34    291.57 o 
  15   9   3     5428.21     5361.88    221.86 o 
 -15  10   3     7361.65     7822.26    357.46 o 
 -14  10   3     4618.15     5024.71    267.14 o 
 -13  10   3     9663.17     9956.06    394.62 o 
 -12  10   3     9154.52     9380.78    215.23 o 
 -11  10   3     8798.16     8897.52    205.11 o 
 -10  10   3     3873.64     3946.45    122.94 o 
  -9  10   3     1186.46     1118.85     71.34 o 
  -8  10   3      503.45      504.21     47.16 o 
  -7  10   3      339.43      364.37     39.80 o 
  -6  10   3     3265.40     3621.05    139.41 o 
  -5  10   3     6417.28     6079.21    265.39 o 
  -4  10   3     3930.92     4217.44    148.60 o 
  -3  10   3    11324.71    10875.54    210.22 o 
  -2  10   3     6630.26     6525.40    147.82 o 
  -1  10   3    17518.83    17488.11    300.48 o 
   0  10   3     3643.57     3591.47    190.61 o 
   1  10   3     8636.88     8437.81    175.49 o 
   2  10   3      246.37      238.69     30.91 o 
   3  10   3       73.82      112.13     23.96 o 
   4  10   3     1565.18     1447.35     62.73 o 
   5  10   3      808.99      837.00     51.01 o 
   6  10   3     5112.37     4854.27    106.39 o 
   7  10   3     4915.33     5041.39    127.86 o 
   8  10   3     6095.36     6222.29    156.08 o 
   9  10   3     6253.78     5878.65    198.85 o 
  10  10   3    10161.34     9968.17    284.21 o 
  11  10   3     5565.86     5612.39    383.20 o 
  12  10   3     3825.34     3941.71    175.58 o 
  13  10   3      594.22      448.76     74.40 o 
  14  10   3        2.79       -5.50     41.18 o 
 -14  11   3      237.28      223.58     76.00 o 
 -13  11   3      664.32      724.52    109.51 o 
 -12  11   3        0.56       44.58     27.81 o 
 -11  11   3      809.16      820.48     62.75 o 
 -10  11   3        1.28        5.58     20.47 o 
  -9  11   3      793.76      809.80     58.85 o 
  -8  11   3        3.87       31.52     27.67 o 
  -7  11   3      551.94      601.75     66.80 o 
  -6  11   3        1.64        3.85     23.53 o 
  -5  11   3     4633.36     4886.46    168.76 o 
  -4  11   3      102.84       91.58     32.45 o 
  -3  11   3     4077.52     4267.16    155.72 o 
  -2  11   3      856.56      970.09     54.94 o 
  -1  11   3       62.28       35.38     23.25 o 
   0  11   3     2257.59     2386.95     84.07 o 
   1  11   3     2539.46     2457.66     85.10 o 
   2  11   3      749.96      771.05     50.73 o 
   3  11   3     1866.49     1789.46     72.29 o 
   4  11   3       13.84        7.68     16.59 o 
   5  11   3      469.30      429.01     48.56 o 
   6  11   3       22.55       21.74     19.86 o 
   7  11   3      976.75      970.02     58.44 o 
   8  11   3       49.53       31.37     27.14 o 
   9  11   3        1.22      -22.45     22.96 o 
  10  11   3      619.46      606.36    111.64 o 
  11  11   3      701.21      578.23     78.09 o 
  12  11   3     1211.46     1127.86    117.58 o 
  13  11   3      109.11       63.12     43.32 o 
 -12  12   3     3188.95     3335.65    121.05 o 
 -11  12   3     1587.24     1739.35     87.07 o 
 -10  12   3     2163.29     2178.17     92.95 o 
  -9  12   3      908.38      860.90     81.23 o 
  -8  12   3       23.90       34.81     30.77 o 
  -7  12   3       19.21       64.09     32.59 o 
  -6  12   3     2502.69     2404.32    119.14 o 
  -5  12   3     2766.26     2754.69    126.09 o 
  -4  12   3     5607.06     5186.53    178.74 o 
  -3  12   3     3624.25     3665.99    144.95 o 
  -2  12   3     7731.68     7768.85    191.79 o 
  -1  12   3     2776.29     2913.78     97.83 o 
   0  12   3     6950.93     7015.69    165.25 o 
   1  12   3     2305.38     2131.86     82.57 o 
   2  12   3     4523.96     4486.15    124.67 o 
   3  12   3      130.86      122.44     27.12 o 
   4  12   3       19.25       24.04     19.62 o 
   5  12   3     2082.49     2088.76     83.25 o 
   6  12   3     1370.68     1274.74    119.88 o 
   7  12   3     5151.44     5078.52    138.46 o 
   8  12   3     1845.61     1773.21    117.43 o 
   9  12   3     2546.13     2736.93    136.14 o 
  10  12   3     1506.10     1437.23    108.17 o 
  11  12   3     1275.70     1277.22    184.29 o 
  12  12   3      393.52      373.74     75.32 o 
 -12  13   3     2567.78     2717.78    141.21 o 
 -11  13   3     1879.63     1800.85    262.88 o 
 -10  13   3    10946.19    10877.92    408.48 o 
  -9  13   3     4998.27     4567.21    209.95 o 
  -8  13   3    16523.27    16492.66    403.47 o 
  -7  13   3     8356.74     8216.11    269.12 o 
  -6  13   3    12590.27    12593.93    329.15 o 
  -5  13   3     8349.39     8947.80    260.78 o 
  -4  13   3     4290.49     4353.48    304.31 o 
  -3  13   3      191.60      256.09     58.26 o 
  -2  13   3      584.54      702.18     54.60 o 
  -1  13   3     3033.15     3096.14    105.08 o 
   0  13   3     7676.75     7325.95    175.16 o 
   1  13   3    10371.30    10504.56    222.77 o 
   2  13   3    12268.02    11901.73    242.22 o 
   3  13   3    17380.20    17235.50    274.87 o 
   4  13   3    11808.22    11600.76    239.85 o 
   5  13   3    12279.97    11827.91    316.99 o 
   6  13   3     5649.10     5536.70    150.09 o 
   7  13   3     1824.99     1714.86     93.36 o 
   8  13   3     1083.44     1063.67     86.48 o 
   9  13   3     1359.90     1248.18    149.34 o 
  10  13   3      969.63      901.77     92.67 o 
  11  13   3     3801.17     3814.07    176.08 o 
 -10  14   3     1298.15     1241.70    116.59 o 
  -9  14   3      352.00      356.54     64.84 o 
  -8  14   3       39.46       39.99     36.62 o 
  -7  14   3      166.38      249.86     55.40 o 
  -6  14   3     3457.24     3452.77    154.29 o 
  -5  14   3     3447.01     3439.35    153.14 o 
  -4  14   3     6707.26     6402.47    231.89 o 
  -3  14   3     3950.63     4028.84    162.99 o 
  -2  14   3     7164.33     7212.74    228.95 o 
  -1  14   3     3562.94     3554.35    127.55 o 
   0  14   3     4821.94     4736.85    138.78 o 
   1  14   3     1256.23     1247.89     71.98 o 
   2  14   3     1414.97     1517.34     66.31 o 
   3  14   3       58.21       41.29     23.73 o 
   4  14   3       82.88       76.68     26.87 o 
   5  14   3     1466.55     1659.18    133.39 o 
   6  14   3     1085.05      962.96     71.56 o 
   7  14   3     4394.73     4674.49    141.57 o 
   8  14   3     2215.09     2082.61    116.52 o 
   9  14   3     2635.37     2795.72    198.45 o 
  10  14   3     2246.56     2011.98    129.51 o 
  -9  15   3      310.44      293.40    117.81 o 
  -8  15   3        0.11       -8.62     48.59 o 
  -7  15   3      117.73      116.56     44.20 o 
  -6  15   3        0.01       18.17     33.33 o 
  -5  15   3      505.54      530.31     73.71 o 
  -4  15   3      266.46      267.85     76.23 o 
  -3  15   3      102.80      132.37     42.45 o 
  -2  15   3      259.12      228.68     52.07 o 
  -1  15   3        3.47       16.72     29.24 o 
   0  15   3      468.28      474.30     47.70 o 
   1  15   3      285.76      248.71     48.68 o 
   2  15   3        4.58       -3.08     20.87 o 
   3  15   3       36.66       33.84     24.75 o 
   4  15   3       12.20       17.33     22.97 o 
   5  15   3       31.75       71.17     28.79 o 
   6  15   3       12.35       23.94     26.31 o 
   7  15   3       45.80       45.72     29.12 o 
   8  15   3       68.40       51.00     35.95 o 
  -6  16   3     1097.89     1170.24    105.51 o 
  -5  16   3     1644.38     1522.24    115.07 o 
  -4  16   3     2350.57     2435.76    136.55 o 
  -3  16   3     4706.63     4606.58    239.50 o 
  -2  16   3     3046.24     3143.69    125.70 o 
  -1  16   3     4560.91     4731.99    191.72 o 
   0  16   3     1566.34     1505.51     86.89 o 
   1  16   3     2789.11     2774.80    119.99 o 
   2  16   3      359.56      309.91     45.83 o 
   3  16   3      226.74      258.47     43.60 o 
   4  16   3      500.81      508.54     59.84 o 
   5  16   3     1031.99     1101.19     85.25 o 
   6  16   3     2830.98     2860.33    116.53 o 
  -2  17   3       74.13       89.12     43.24 o 
  -1  17   3      573.04      594.58     82.16 o 
   0  17   3     1852.16     2009.21    128.84 o 
   1  17   3     3250.44     3204.27    124.96 o 
   2  17   3     5964.67     6220.96    181.24 o 
 -17   0   4     3823.12     3619.69    231.20 o 
 -16   0   4    11979.27    12382.28    469.56 o 
 -15   0   4     3678.64     3379.96    206.37 o 
 -14   0   4     6908.51     6570.91    294.71 o 
 -13   0   4       12.23       31.18     24.50 o 
 -12   0   4       55.48       29.98     27.03 o 
 -11   0   4       17.42      318.01     67.78 o 
 -10   0   4    12262.90    12563.29    294.90 o 
  -9   0   4     4247.74     4213.19    139.60 o 
  -8   0   4    49001.61    46327.84   1106.50 o 
  -7   0   4     9017.17     9341.00    228.49 o 
  -6   0   4    66885.45    62779.61   1099.03 o 
  -5   0   4      727.46      650.01     49.71 o 
  -4   0   4    74172.09    72750.39   1042.65 o 
  -3   0   4       26.14       49.58     11.84 o 
  -2   0   4    23358.64    22909.41    426.45 o 
  -1   0   4     1165.72     1184.88     68.84 o 
   0   0   4       70.37      213.18     32.15 o 
   1   0   4     5705.36     5528.29    152.51 o 
   2   0   4    15782.24    15668.40    326.73 o 
   3   0   4    40648.95    39606.41    713.79 o 
   4   0   4    17381.35    18056.37    557.51 o 
   5   0   4    35117.91    34800.72    968.97 o 
   6   0   4    15091.18    14539.77    307.52 o 
   7   0   4     6216.61     6036.47    272.63 o 
   8   0   4     3444.19     3870.08    215.66 o 
   9   0   4       62.71       79.81     51.63 o 
  10   0   4     1379.49     1268.40    136.62 o 
  11   0   4     6438.13     6089.48    297.91 o 
  12   0   4      167.05       93.67     59.70 o 
  13   0   4     9050.63     8962.26    388.38 o 
  14   0   4     2602.29     2554.77    200.59 o 
  15   0   4    15139.67    13700.33    525.61 o 
  16   0   4     6440.90     6269.20    331.11 o 
  17   0   4     6993.35     6853.14    351.98 o 
 -17   1   4     1296.81     1227.71    102.52 o 
 -16   1   4     4423.96     4367.70    174.84 o 
 -15   1   4      219.77      230.34     49.09 o 
 -14   1   4    22742.96    21656.25    475.75 o 
 -13   1   4      128.11      269.68     97.70 o 
 -12   1   4    26993.38    27648.64    392.19 o 
 -11   1   4     1351.47     1214.34     54.32 o 
 -10   1   4    20331.30    19908.56    295.25 o 
  -9   1   4     1221.77     1267.78     51.00 o 
  -8   1   4     7466.22     7129.69    193.19 o 
  -7   1   4     2963.74     3026.17     78.19 o 
  -6   1   4        5.51       11.64     10.87 o 
  -5   1   4     5973.01     5927.37    113.63 o 
  -4   1   4     7712.05     7868.73     98.67 o 
  -3   1   4    15524.18    15582.16    174.88 o 
  -2   1   4    30572.26    30044.77    342.18 o 
  -1   1   4    12883.84    13309.09    196.31 o 
   0   1   4    31201.53    30922.07    400.61 o 
   1   1   4    10144.32    10494.10    168.43 o 
   2   1   4    26683.63    25960.09    349.08 o 
   3   1   4     8735.96     8928.63    152.38 o 
   4   1   4    14438.11    14596.29    233.05 o 
   5   1   4     1304.45     1292.66    111.21 o 
   6   1   4      221.96      253.26     32.16 o 
   7   1   4    11838.06    11190.92    285.97 o 
   8   1   4     1132.43     1275.56     90.60 o 
   9   1   4    12211.83    11607.07    304.38 o 
  10   1   4     1495.57     1630.29    251.53 o 
  11   1   4     9736.03     9451.17    276.46 o 
  12   1   4      703.45      606.56    107.91 o 
  13   1   4     3065.85     2991.89    210.33 o 
  14   1   4     1091.72     1079.36    101.00 o 
  15   1   4        7.98      -28.60     35.67 o 
  16   1   4        1.74        2.45     63.44 o 
  17   1   4      696.19      547.82     85.82 o 
 -17   2   4     2493.46     2107.61    137.68 o 
 -16   2   4      265.69      179.08     46.07 o 
 -15   2   4      701.24      631.36     71.81 o 
 -14   2   4      137.34       66.24     31.33 o 
 -13   2   4       43.60       19.05     18.02 o 
 -12   2   4     2268.99     2350.44     76.08 o 
 -11   2   4       86.58      120.11     22.37 o 
 -10   2   4     1019.68      994.36     77.23 o 
  -9   2   4     3253.20     3191.74     84.47 o 
  -8   2   4      456.87      508.00     35.12 o 
  -7   2   4     7221.13     7040.21    132.68 o 
  -6   2   4      142.91      159.68     33.72 o 
  -5   2   4    10608.17    11031.94    246.48 o 
  -4   2   4    13554.88    13900.60    159.43 o 
  -3   2   4     5675.39     5728.05     80.67 o 
  -2   2   4     8467.76     8092.67    115.13 o 
  -1   2   4     7750.98     7321.23    124.86 o 
   0   2   4     3284.26     2879.14     69.44 o 
   1   2   4     8131.50     7806.99    135.11 o 
   2   2   4     4796.03     4273.65     91.85 o 
   3   2   4       23.45       99.16     48.07 o 
   4   2   4     6400.75     6540.82    122.43 o 
   5   2   4       34.02       19.62     13.15 o 
   6   2   4        4.69       16.37     19.21 o 
   7   2   4     1407.28     1388.92     92.01 o 
   8   2   4      610.87      576.06    110.19 o 
   9   2   4     1832.74     1922.91    157.10 o 
  10   2   4       70.83      116.05     69.60 o 
  11   2   4     1293.87     1287.56    160.38 o 
  12   2   4      276.03      321.55     62.44 o 
  13   2   4       26.36      -36.00     40.67 o 
  14   2   4     1609.90     1410.17    114.21 o 
  15   2   4       39.14      -33.07     34.30 o 
  16   2   4      465.28      483.80     82.27 o 
  17   2   4      215.10      284.01     93.97 o 
 -17   3   4     2281.80     2231.03    144.69 o 
 -16   3   4       64.56      100.47     41.34 o 
 -15   3   4    16143.56    16310.87    395.72 o 
 -14   3   4       45.75       70.43     32.05 o 
 -13   3   4    34392.38    32573.37    454.84 o 
 -12   3   4     4648.95     4602.54    139.90 o 
 -11   3   4    30513.89    29358.35    410.96 o 
 -10   3   4     1227.58     1253.49     53.78 o 
  -9   3   4    16899.53    16947.07    259.54 o 
  -8   3   4      597.80      629.82     40.34 o 
  -7   3   4     3477.03     3409.39     88.79 o 
  -6   3   4     1069.59      933.25     50.52 o 
  -5   3   4     1505.81     1643.55     59.95 o 
  -4   3   4    13632.98    12810.62    160.12 o 
  -3   3   4    15085.18    15378.78    191.45 o 
  -2   3   4    17278.22    17129.06    210.30 o 
  -1   3   4    29757.03    29816.21    384.97 o 
   0   3   4    11807.59    11735.47    237.13 o 
   1   3   4    22727.97    22111.18    521.16 o 
   2   3   4       82.11       97.29     17.44 o 
   3   3   4    21970.49    21697.64    299.52 o 
   4   3   4     3128.63     3092.75     76.41 o 
   5   3   4      548.81      539.50     44.74 o 
   6   3   4    13158.57    13434.43    206.98 o 
   7   3   4     1404.33     1345.20    106.41 o 
   8   3   4    15468.75    15651.06    371.13 o 
   9   3   4     9288.51     9445.68    375.59 o 
  10   3   4    14672.44    14855.05    500.78 o 
  11   3   4     6470.03     6442.98    454.25 o 
  12   3   4    10108.54     9519.38    363.32 o 
  13   3   4     1898.12     1965.77    344.44 o 
  14   3   4     1044.26      924.54     98.42 o 
  15   3   4       19.43       17.82     47.14 o 
  16   3   4       34.32      -38.56     35.53 o 
 -17   4   4    11312.34    11359.27    364.39 o 
 -16   4   4     4021.85     4057.53    169.63 o 
 -15   4   4     9724.91     9587.33    276.74 o 
 -14   4   4     1588.52     1630.43     98.31 o 
 -13   4   4      250.62      236.21     32.22 o 
 -12   4   4        1.26       -2.98     14.93 o 
 -11   4   4     2125.30     2187.07     73.51 o 
 -10   4   4     4592.81     4461.49    106.47 o 
  -9   4   4    15207.88    14993.24    237.51 o 
  -8   4   4      469.93      524.87     36.36 o 
  -7   4   4    39734.40    38402.35    503.29 o 
  -6   4   4     1494.72     1540.98     59.07 o 
  -5   4   4    48636.34    47777.83    741.55 o 
  -4   4   4     1103.99     1286.92     45.83 o 
  -3   4   4    27738.11    27503.88    356.88 o 
  -2   4   4      767.01      791.13     28.15 o 
  -1   4   4        6.06       10.52     10.42 o 
   0   4   4    11218.41    11265.64    205.19 o 
   1   4   4     1687.28     1770.49     53.61 o 
   2   4   4    22803.20    22366.70    304.97 o 
   3   4   4    16429.42    16475.46    267.63 o 
   4   4   4    25951.43    26761.26    409.25 o 
   5   4   4    15813.84    15709.70    232.80 o 
   6   4   4    16986.01    17188.46    251.23 o 
   7   4   4     5014.60     5030.59    130.38 o 
   8   4   4     2701.23     2557.76    121.53 o 
   9   4   4     1428.84     1440.32    100.21 o 
  10   4   4     3064.38     2841.20    137.90 o 
  11   4   4      255.96      179.14     52.62 o 
  12   4   4     8761.98     9062.78    390.82 o 
  13   4   4     1890.80     1790.21    125.52 o 
  14   4   4    11688.57    11930.44    639.15 o 
  15   4   4     3875.55     3827.76    180.82 o 
  16   4   4     5144.70     5153.35    214.77 o 
 -17   5   4      851.49      747.96     87.19 o 
 -16   5   4      188.28      144.19     43.83 o 
 -15   5   4     5793.53     5909.36    205.92 o 
 -14   5   4      201.35      250.69     48.49 o 
 -13   5   4    15776.53    15128.94    253.99 o 
 -12   5   4      458.35      502.45     42.23 o 
 -11   5   4    24258.10    24188.56    355.12 o 
 -10   5   4       63.60       87.22     21.08 o 
  -9   5   4     6795.73     6886.26    138.23 o 
  -8   5   4      214.49      278.04     50.12 o 
  -7   5   4     3887.60     3796.47    116.73 o 
  -6   5   4     2656.60     2670.28     71.91 o 
  -5   5   4     1089.62     1137.96     35.84 o 
  -4   5   4     4161.93     4293.49    108.66 o 
  -3   5   4     4835.20     4356.09     84.18 o 
  -2   5   4     3416.04     3693.89     86.97 o 
  -1   5   4    11460.13    10788.77    196.88 o 
   0   5   4       40.69       76.52     25.73 o 
   1   5   4     6827.52     6537.08    152.45 o 
   2   5   4        9.56       70.72     35.01 o 
   3   5   4     2655.36     2836.71     72.08 o 
   4   5   4     1050.30     1128.36     51.97 o 
   5   5   4      172.38      242.41     28.38 o 
   6   5   4     7565.26     7539.79    153.34 o 
   7   5   4       13.71       34.25     26.23 o 
   8   5   4     8255.45     8152.08    301.18 o 
   9   5   4       20.62       35.75     29.55 o 
  10   5   4     6853.51     6649.29    221.65 o 
  11   5   4      644.48      556.48     75.39 o 
  12   5   4     4026.84     4163.42    258.77 o 
  13   5   4     1389.86     1240.70    109.47 o 
  14   5   4      905.18      891.99    143.09 o 
  15   5   4       34.80       -3.89     41.88 o 
  16   5   4      119.19       95.06     51.87 o 
 -16   6   4     1607.11     1531.42    107.65 o 
 -15   6   4        6.18       30.15     32.20 o 
 -14   6   4      371.23      414.87     59.10 o 
 -13   6   4        3.26       -1.62     17.63 o 
 -12   6   4      159.13      131.51     26.53 o 
 -11   6   4       12.92       16.54     17.64 o 
 -10   6   4       96.17      101.78     22.62 o 
  -9   6   4      288.51      332.65     60.70 o 
  -8   6   4    12754.81    12730.59    210.06 o 
  -7   6   4      170.11      143.70     21.71 o 
  -6   6   4    10259.57    10130.57    171.23 o 
  -5   6   4      187.49      183.44     23.71 o 
  -4   6   4     7824.06     7910.55    131.68 o 
  -3   6   4     3033.46     3121.23     68.58 o 
  -2   6   4     2830.86     2909.70     96.58 o 
  -1   6   4     2533.50     2393.24     74.44 o 
   0   6   4      110.50      182.11     57.71 o 
   1   6   4     6823.76     6946.82    171.05 o 
   2   6   4       69.28       75.13     16.01 o 
   3   6   4     2409.10     2522.02    131.64 o 
   4   6   4      397.58      380.76     30.03 o 
   5   6   4      346.20      274.68     27.01 o 
   6   6   4      808.45      873.31     42.33 o 
   7   6   4     1159.91     1154.72     48.48 o 
   8   6   4      514.16      480.67     61.39 o 
   9   6   4      665.01      784.80     78.23 o 
  10   6   4      154.71       29.94     32.25 o 
  11   6   4     1888.42     1817.69    120.78 o 
  12   6   4       90.15       68.60     43.45 o 
  13   6   4     2287.01     1970.80    134.88 o 
  14   6   4       82.61      115.73     51.08 o 
  15   6   4      960.41      980.13    107.99 o 
 -16   7   4     6012.54     6186.04    219.33 o 
 -15   7   4      880.11      783.91     80.71 o 
 -14   7   4    14669.39    14639.68    362.33 o 
 -13   7   4     1834.84     1810.57     97.81 o 
 -12   7   4    25949.54    26516.79    390.61 o 
 -11   7   4     2324.27     2197.42     76.30 o 
 -10   7   4    18530.91    19031.17    294.74 o 
  -9   7   4     6183.32     5907.59    133.05 o 
  -8   7   4     2158.20     2319.63     72.06 o 
  -7   7   4      324.17      327.58     30.44 o 
  -6   7   4      700.10      697.61     38.26 o 
  -5   7   4    14873.17    15291.71    267.31 o 
  -4   7   4     7961.42     7948.29    176.86 o 
  -3   7   4    24482.25    24060.58    405.23 o 
  -2   7   4    18652.54    18200.50    304.58 o 
  -1   7   4    15564.68    15543.26    267.95 o 
   0   7   4    37684.13    37272.69    554.65 o 
   1   7   4     5769.48     5689.30    129.84 o 
   2   7   4    15338.21    14841.65    257.60 o 
   3   7   4      106.23      103.31     19.15 o 
   4   7   4     4838.04     4718.45    101.96 o 
   5   7   4     3265.72     3097.68    119.33 o 
   6   7   4      325.91      338.65     30.27 o 
   7   7   4     9515.72     9585.81    167.24 o 
   8   7   4     6642.63     6601.33    250.31 o 
   9   7   4     8178.56     8338.55    247.75 o 
  10   7   4    10791.58    11081.44    428.13 o 
  11   7   4     8965.37     8624.63    505.58 o 
  12   7   4     4306.85     4347.47    186.52 o 
  13   7   4     2597.60     2616.48    203.18 o 
  14   7   4      170.71      187.81    100.75 o 
  15   7   4      473.78      460.36     81.84 o 
 -15   8   4      918.93      789.45     80.40 o 
 -14   8   4     1453.37     1340.77     95.32 o 
 -13   8   4      391.63      390.65     41.65 o 
 -12   8   4        1.69       34.98     21.54 o 
 -11   8   4       56.46       85.90     33.06 o 
 -10   8   4      827.88      859.11     62.50 o 
  -9   8   4     4333.13     4548.44    162.09 o 
  -8   8   4    27158.35    27030.87    725.84 o 
  -7   8   4     7895.34     7701.87    223.17 o 
  -6   8   4    18345.31    18095.15    437.80 o 
  -5   8   4     5792.48     5894.78    188.70 o 
  -4   8   4    20768.64    21365.45    382.06 o 
  -3   8   4      382.07      378.25     39.22 o 
  -2   8   4     7313.76     7268.02    157.23 o 
  -1   8   4       80.06      100.95     21.39 o 
   0   8   4      473.68      481.74     38.72 o 
   1   8   4    10695.06    10702.54    205.02 o 
   2   8   4     4548.02     4537.48    114.94 o 
   3   8   4    18967.32    18609.96    312.25 o 
   4   8   4    14349.20    14378.94    224.01 o 
   5   8   4    12357.64    12797.34    206.79 o 
   6   8   4    10718.29    10312.35    243.47 o 
   7   8   4     5491.40     5782.02    122.14 o 
   8   8   4     5902.30     5669.08    268.44 o 
   9   8   4       34.77       26.95     34.95 o 
  10   8   4       81.32       46.20     33.84 o 
  11   8   4     2390.16     2640.10    228.08 o 
  12   8   4     1978.39     1786.31    127.13 o 
  13   8   4     6474.62     6597.50    564.37 o 
  14   8   4     2410.67     2685.26    156.74 o 
 -15   9   4       23.95       80.11     58.18 o 
 -14   9   4     1917.23     1898.34    164.03 o 
 -13   9   4      137.91      166.04     38.00 o 
 -12   9   4     2924.77     3042.62    114.46 o 
 -11   9   4       75.90       62.86     27.07 o 
 -10   9   4     6325.67     6476.62    197.16 o 
  -9   9   4       61.35       64.44     24.70 o 
  -8   9   4     1967.54     2015.34     86.36 o 
  -7   9   4      429.64      420.38     45.52 o 
  -6   9   4      246.19      232.06     45.56 o 
  -5   9   4     2841.07     2961.64    128.48 o 
  -4   9   4      795.60      932.73     90.36 o 
  -3   9   4     1082.55     1014.15     82.54 o 
  -2   9   4     2280.98     2341.20     81.23 o 
  -1   9   4      486.99      494.58     41.79 o 
   0   9   4     4555.15     4685.65    130.35 o 
   1   9   4      564.35      612.31     44.70 o 
   2   9   4     2215.81     2251.95     96.43 o 
   3   9   4       26.70       54.86     19.43 o 
   4   9   4      346.71      451.22     40.48 o 
   5   9   4       19.57       16.91     15.55 o 
   6   9   4      183.40      256.10     28.95 o 
   7   9   4     2370.57     2621.00     78.70 o 
   8   9   4        9.96       -7.81     28.71 o 
   9   9   4     1753.64     1829.36    141.87 o 
  10   9   4      258.27      178.25     47.79 o 
  11   9   4     1764.10     1776.96    287.78 o 
  12   9   4      132.83      159.96     51.85 o 
  13   9   4      184.04      360.96    106.92 o 
  14   9   4       61.94       96.55     52.94 o 
 -14  10   4      590.95      627.35    113.01 o 
 -13  10   4     1198.54     1343.08     83.92 o 
 -12  10   4       25.99       30.20     29.68 o 
 -11  10   4       11.02       22.27     25.75 o 
 -10  10   4      751.66      723.31     61.22 o 
  -9  10   4     2892.80     3026.66    111.31 o 
  -8  10   4      442.82      437.41     63.37 o 
  -7  10   4    11084.55    11314.24    440.54 o 
  -6  10   4     1270.74     1177.09     89.41 o 
  -5  10   4     8910.98     9033.24    456.76 o 
  -4  10   4      155.62      178.21     30.04 o 
  -3  10   4     3972.91     4053.04    114.66 o 
  -2  10   4        0.88      -13.72     14.76 o 
  -1  10   4      274.62      273.13     59.32 o 
   0  10   4      357.78      339.33     37.48 o 
   1  10   4      526.27      456.70     41.69 o 
   2  10   4     1148.09     1231.27     61.00 o 
   3  10   4     4892.73     4849.91    130.83 o 
   4  10   4     8607.28     8756.28    186.21 o 
   5  10   4     3724.67     3604.26    110.34 o 
   6  10   4     4185.36     4285.91    105.88 o 
   7  10   4      481.51      427.05     38.47 o 
   8  10   4      548.64      464.50     65.50 o 
   9  10   4      466.35      577.40     73.20 o 
  10  10   4      255.52      309.27     60.19 o 
  11  10   4       59.62       30.72     36.39 o 
  12  10   4     1053.16     1053.65    287.25 o 
  13  10   4      488.51      553.46     86.42 o 
 -13  11   4    11911.81    12288.11    275.61 o 
 -12  11   4     7758.31     7607.62    200.43 o 
 -11  11   4    14182.40    14771.91    305.48 o 
 -10  11   4     4251.45     3939.69    197.73 o 
  -9  11   4     7936.90     7322.28    237.91 o 
  -8  11   4      580.18      609.11     73.98 o 
  -7  11   4     1174.77     1177.83     92.69 o 
  -6  11   4      134.69      100.58     38.87 o 
  -5  11   4     3528.97     3426.88    287.71 o 
  -4  11   4    12070.42    12396.59    318.94 o 
  -3  11   4     9250.32     8752.10    192.37 o 
  -2  11   4    13954.01    14574.92    274.82 o 
  -1  11   4    15883.20    15800.80    290.70 o 
   0  11   4    11085.41    11297.95    366.19 o 
   1  11   4    13123.46    12480.38    244.38 o 
   2  11   4     3181.23     3189.48    102.89 o 
   3  11   4     7567.85     7771.70    176.61 o 
   4  11   4       15.24       41.54     21.92 o 
   5  11   4      127.89      106.98     34.99 o 
   6  11   4     3285.36     3461.99    110.05 o 
   7  11   4     3720.44     3550.27     99.10 o 
   8  11   4    10598.65    10485.74    292.53 o 
   9  11   4     6181.59     6453.27    222.56 o 
  10  11   4     6464.46     6360.68    227.19 o 
  11  11   4     5970.82     5821.02    222.75 o 
  12  11   4     6020.18     6738.77    613.87 o 
 -12  12   4      570.23      542.33     62.28 o 
 -11  12   4     1657.11     1789.01     93.07 o 
 -10  12   4     1335.04     1258.20    111.11 o 
  -9  12   4     3725.79     3441.92    185.05 o 
  -8  12   4     3762.89     3887.70    168.10 o 
  -7  12   4     5161.71     5595.28    338.50 o 
  -6  12   4     5137.79     5199.33    196.78 o 
  -5  12   4     6787.32     6845.82    273.69 o 
  -4  12   4     2891.52     3230.74    192.21 o 
  -3  12   4     3874.68     4174.19    124.45 o 
  -2  12   4      113.30      108.41     32.06 o 
  -1  12   4        7.46        7.46     19.66 o 
   0  12   4     4971.79     5125.15    140.34 o 
   1  12   4     1517.63     1402.58     70.48 o 
   2  12   4     3368.79     3520.93    122.39 o 
   3  12   4     3512.06     3223.44    151.25 o 
   4  12   4     9138.60     9419.67    397.64 o 
   5  12   4     4441.23     4421.90    131.57 o 
   6  12   4     2318.76     2209.66     88.79 o 
   7  12   4     3629.92     3802.23    128.10 o 
   8  12   4      683.68      633.02    140.81 o 
   9  12   4      840.40      835.26     89.40 o 
  10  12   4      357.44      410.65     70.97 o 
  11  12   4      436.52      435.97     74.75 o 
 -11  13   4      269.86      251.08     60.66 o 
 -10  13   4       34.86      -14.15     33.11 o 
  -9  13   4      503.78      441.15     73.34 o 
  -8  13   4       83.31       81.25     39.14 o 
  -7  13   4       38.93       22.12     34.73 o 
  -6  13   4        8.64       44.42     32.46 o 
  -5  13   4      110.38       96.99     48.51 o 
  -4  13   4      914.43      905.74     86.85 o 
  -3  13   4       13.81       15.61     21.58 o 
  -2  13   4       31.77       45.18     24.22 o 
  -1  13   4        5.43       48.19     24.69 o 
   0  13   4       24.74       15.65     21.26 o 
   1  13   4        1.04       24.43     24.03 o 
   2  13   4      170.62      132.87     41.84 o 
   3  13   4      902.89      936.51     63.57 o 
   4  13   4      245.17      237.70     37.91 o 
   5  13   4        1.66        1.29     24.75 o 
   6  13   4        3.97        3.93     20.38 o 
   7  13   4       20.45       79.63     34.71 o 
   8  13   4       85.24      105.74     54.60 o 
   9  13   4        5.77        9.16     34.19 o 
  10  13   4        4.04       17.07     37.25 o 
  -9  14   4     2365.14     2274.30    136.06 o 
  -8  14   4     3915.20     3863.92    176.83 o 
  -7  14   4     2305.67     2323.59    135.05 o 
  -6  14   4     3358.39     3539.15    164.77 o 
  -5  14   4     1521.81     1447.14    109.88 o 
  -4  14   4     5645.76     5669.63    210.48 o 
  -3  14   4      378.49      290.09     59.82 o 
  -2  14   4      154.52      185.84     42.12 o 
  -1  14   4      118.05      100.73     51.50 o 
   0  14   4     1289.33     1246.66     74.99 o 
   1  14   4     2016.44     1987.65     89.51 o 
   2  14   4     4413.39     4245.48    133.94 o 
   3  14   4     2364.70     2397.72     98.41 o 
   4  14   4      952.69      916.78     67.00 o 
   5  14   4     3029.28     2999.35    112.64 o 
   6  14   4     1836.16     1694.75     85.38 o 
   7  14   4     1439.31     1454.61    104.40 o 
   8  14   4      766.50      677.23     83.23 o 
  -7  15   4        9.40       69.82     42.44 o 
  -6  15   4      321.60      289.63     86.43 o 
  -5  15   4     1833.06     1698.90    123.17 o 
  -4  15   4     2997.81     3094.59    156.41 o 
  -3  15   4     5472.91     5243.59    413.97 o 
  -2  15   4     9094.13     9081.25    282.46 o 
  -1  15   4     8848.13     8533.81    210.27 o 
   0  15   4     8800.75     8618.02    242.09 o 
   1  15   4     6896.19     6516.72    178.06 o 
   2  15   4     3946.87     3828.85    165.41 o 
   3  15   4      436.58      446.80     46.23 o 
   4  15   4      265.67      278.11     45.34 o 
   5  15   4      142.62      161.93     40.49 o 
   6  15   4     1545.42     1677.91    100.90 o 
  -4  16   4     2537.19     2277.88    195.71 o 
  -3  16   4      693.04      620.31     83.90 o 
  -2  16   4      529.52      521.81     79.10 o 
  -1  16   4        8.48       18.96     26.61 o 
   0  16   4       38.57       33.89     26.58 o 
   1  16   4     1044.25     1194.38     80.88 o 
   2  16   4     1670.25     1834.34     98.59 o 
   3  16   4     3148.53     3139.29    124.05 o 
 -16   1   5     4641.41     4559.52    184.05 o 
 -15   1   5     4991.24     4916.19    185.72 o 
 -14   1   5     2798.84     2739.05     90.16 o 
 -13   1   5     1206.10     1163.54     60.62 o 
 -12   1   5      117.13       41.66     19.20 o 
 -11   1   5       38.55       73.25     23.13 o 
 -10   1   5       34.89      -10.96     14.46 o 
  -9   1   5     4053.19     4468.05    107.57 o 
  -8   1   5     3299.37     3057.35     88.75 o 
  -7   1   5    11511.84    11991.27    201.27 o 
  -6   1   5    15208.97    15060.32    236.35 o 
  -5   1   5    13659.36    13686.52    217.84 o 
  -4   1   5    16357.96    15837.97    271.06 o 
  -3   1   5     7327.36     7875.95    157.86 o 
  -2   1   5     9590.93     9400.11    154.00 o 
  -1   1   5      642.08      752.59     37.86 o 
   0   1   5       26.32       37.38     15.45 o 
   1   1   5      466.22      516.95     35.89 o 
   2   1   5     2406.00     2429.17     72.48 o 
   3   1   5     4087.21     3843.08    144.47 o 
   4   1   5    16027.93    16590.09    266.15 o 
   5   1   5    10040.27     9736.00    171.04 o 
   6   1   5    16859.72    16890.76    255.37 o 
   7   1   5    11670.03    11094.71    293.95 o 
   8   1   5     4599.27     4494.90    174.54 o 
   9   1   5     3955.37     3637.35    158.06 o 
  10   1   5      204.94      114.89     47.76 o 
  11   1   5        0.41      -18.78     53.54 o 
  12   1   5      642.89      652.95     85.10 o 
  13   1   5     1647.04     1649.61    123.31 o 
  14   1   5     1637.81     1615.67    124.11 o 
  15   1   5     3230.63     3193.13    166.84 o 
 -16   2   5        3.02       -6.12     28.95 o 
 -15   2   5     1925.02     1733.03    107.42 o 
 -14   2   5     3827.00     3668.36    168.77 o 
 -13   2   5    11985.20    11638.63    243.69 o 
 -12   2   5    12038.43    11151.12    204.08 o 
 -11   2   5    24842.71    24606.64    362.83 o 
 -10   2   5    13320.35    12711.05    218.08 o 
  -9   2   5    10230.18     9925.96    469.66 o 
  -8   2   5     4804.64     4682.51    201.37 o 
  -7   2   5     2231.47     2235.03     82.76 o 
  -6   2   5      260.45      299.15     29.17 o 
  -5   2   5      144.51      168.11     36.67 o 
  -4   2   5     4452.48     4392.60     98.06 o 
  -3   2   5    14607.58    14801.66    204.29 o 
  -2   2   5    23071.54    22172.09    306.53 o 
  -1   2   5    26402.96    25763.87    351.07 o 
   0   2   5    25205.85    23798.11    374.62 o 
   1   2   5    17845.47    17888.75    264.81 o 
   2   2   5    10714.78    10770.11    182.35 o 
   3   2   5     1488.32     1434.06     63.80 o 
   4   2   5      182.82      238.22     28.36 o 
   5   2   5      431.00      420.00     38.61 o 
   6   2   5     1255.70     1322.70     53.93 o 
   7   2   5     1369.72     1387.07     97.88 o 
   8   2   5     6545.75     5954.77    203.75 o 
   9   2   5     9628.30     9168.92    271.06 o 
  10   2   5    10321.83    10290.77    296.76 o 
  11   2   5    10200.49     9775.43    292.18 o 
  12   2   5     7370.85     6898.04    241.94 o 
  13   2   5     4949.83     4914.08    327.38 o 
  14   2   5     2534.56     2438.51    157.56 o 
  15   2   5      426.77      464.76     80.34 o 
 -16   3   5     2457.41     2597.33    135.75 o 
 -15   3   5     3776.25     3601.88    155.25 o 
 -14   3   5     2984.29     3004.97     95.11 o 
 -13   3   5     2050.76     2056.21     88.92 o 
 -12   3   5      114.44      112.63     24.62 o 
 -11   3   5      160.85      201.55     29.16 o 
 -10   3   5     1115.03     1097.77     98.42 o 
  -9   3   5     1553.57     1560.22     84.39 o 
  -8   3   5     1707.73     1808.62     64.29 o 
  -7   3   5     2329.41     2554.31     94.62 o 
  -6   3   5     2636.03     2617.72     75.03 o 
  -5   3   5     5829.77     6005.43    196.29 o 
  -4   3   5     2835.29     2840.40     89.10 o 
  -3   3   5    17206.24    17083.33    217.56 o 
  -2   3   5     2317.16     2405.58     83.75 o 
  -1   3   5     3700.09     3197.47     78.55 o 
   0   3   5      506.16      567.70     35.84 o 
   1   3   5     1532.95     1467.24     54.09 o 
   2   3   5     3119.98     3055.58     81.13 o 
   3   3   5     3419.29     3631.46     90.61 o 
   4   3   5     2465.23     2357.29     83.08 o 
   5   3   5     3453.93     3798.11    116.97 o 
   6   3   5     3152.51     3302.08     86.71 o 
   7   3   5     2323.35     2440.80    122.95 o 
   8   3   5     3459.17     3425.54    152.83 o 
   9   3   5     1487.23     1539.45    111.25 o 
  10   3   5     1669.97     1562.56    112.83 o 
  11   3   5        6.80      -26.05     30.56 o 
  12   3   5      217.91      306.18     63.94 o 
  13   3   5      485.98      628.62     93.52 o 
  14   3   5     1237.73     1383.91    121.18 o 
  15   3   5      740.81      576.28     88.26 o 
 -16   4   5      153.62      173.79     48.10 o 
 -15   4   5        0.84       16.02     30.61 o 
 -14   4   5      332.64      403.81     42.55 o 
 -13   4   5       47.48       22.41     19.49 o 
 -12   4   5     1576.67     1590.53     82.55 o 
 -11   4   5      397.03      380.09     44.91 o 
 -10   4   5      844.32      806.38     49.04 o 
  -9   4   5      697.30      748.27     46.31 o 
  -8   4   5     2076.68     2106.77     70.19 o 
  -7   4   5      123.18      102.10     33.96 o 
  -6   4   5      204.41      247.62     27.44 o 
  -5   4   5     2674.15     2777.09     76.02 o 
  -4   4   5      156.82      235.26     29.53 o 
  -3   4   5     1041.15     1023.56     49.64 o 
  -2   4   5      741.63      747.33     37.01 o 
  -1   4   5       24.20       38.10     15.97 o 
   0   4   5     1968.81     1906.56     60.08 o 
   1   4   5     1037.92     1123.66     50.45 o 
   2   4   5     1239.94     1306.21     52.22 o 
   3   4   5      380.58      374.02     32.41 o 
   4   4   5      644.65      616.25     45.11 o 
   5   4   5       14.62       18.96     16.04 o 
   6   4   5      673.62      644.32     40.85 o 
   7   4   5      197.70      187.31     57.04 o 
   8   4   5      547.22      643.35     75.46 o 
   9   4   5      287.66      308.43     57.96 o 
  10   4   5       25.47       74.45     38.82 o 
  11   4   5      829.68      749.72     89.16 o 
  12   4   5        4.51       15.35     35.15 o 
  13   4   5      622.87      693.75    130.53 o 
  14   4   5        3.82      -15.40     40.19 o 
  15   4   5       65.15       33.74     48.86 o 
 -16   5   5     7015.74     7030.19    238.31 o 
 -15   5   5     3715.21     3562.18    155.83 o 
 -14   5   5     5119.50     4998.21    129.98 o 
 -13   5   5     1392.04     1361.50     65.67 o 
 -12   5   5      279.30      298.30     36.62 o 
 -11   5   5      220.50      185.66     28.31 o 
 -10   5   5      596.82      576.00     43.56 o 
  -9   5   5     2755.66     2924.32     86.49 o 
  -8   5   5    11586.25    11498.11    329.42 o 
  -7   5   5    11609.43    11855.23    202.48 o 
  -6   5   5    18444.10    18118.55    275.67 o 
  -5   5   5    10009.65    10412.11    259.89 o 
  -4   5   5    15296.55    15339.74    276.51 o 
  -3   5   5     5850.99     6022.84     99.83 o 
  -2   5   5     6320.95     6153.22    118.89 o 
  -1   5   5     1810.73     1837.71     58.89 o 
   0   5   5     1318.98     1265.36     49.73 o 
   1   5   5      348.59      339.57     31.06 o 
   2   5   5      309.03      322.73     30.93 o 
   3   5   5    11035.10    10848.19    183.50 o 
   4   5   5     9390.13     9420.75    167.26 o 
   5   5   5    14304.25    14351.68    279.72 o 
   6   5   5     7408.05     7324.27    143.33 o 
   7   5   5     7026.46     7496.20    227.92 o 
   8   5   5     3642.82     3966.89    161.60 o 
   9   5   5     1963.13     1995.97    332.41 o 
  10   5   5      665.03      906.16     92.90 o 
  11   5   5       30.09       44.78     67.55 o 
  12   5   5      105.47       94.93     50.49 o 
  13   5   5     1096.28      970.97    104.57 o 
  14   5   5     1669.71     1469.31    125.03 o 
  15   5   5     2750.55     2783.82    163.24 o 
 -15   6   5      514.49      432.66     99.76 o 
 -14   6   5     5785.50     5583.96    139.43 o 
 -13   6   5     2060.82     1981.60     78.53 o 
 -12   6   5    15532.35    15631.61    265.68 o 
 -11   6   5     6747.55     6812.68    220.78 o 
 -10   6   5    15531.65    15606.53    259.40 o 
  -9   6   5     5752.49     5794.65    130.47 o 
  -8   6   5     6944.71     6815.56    154.52 o 
  -7   6   5     1370.22     1541.76     85.46 o 
  -6   6   5      214.18      162.63     30.81 o 
  -5   6   5     2194.03     2268.65    228.00 o 
  -4   6   5     6075.92     5575.56    189.08 o 
  -3   6   5     8566.90     8775.50    179.93 o 
  -2   6   5     8954.60     8746.15    153.78 o 
  -1   6   5    15759.61    15737.59    238.75 o 
   0   6   5    11604.39    11345.32    187.31 o 
   1   6   5    18652.10    18364.79    271.34 o 
   2   6   5     9103.25     8623.07    156.48 o 
   3   6   5     5452.26     5622.28    119.19 o 
   4   6   5     4115.54     3958.22     96.91 o 
   5   6   5       58.18      116.19     22.82 o 
   6   6   5       91.62      120.20     23.63 o 
   7   6   5     5427.23     5227.91    268.74 o 
   8   6   5     3057.17     3001.02    140.72 o 
   9   6   5     7922.16     7842.05    248.92 o 
  10   6   5     5581.37     5708.83    489.81 o 
  11   6   5     7192.34     7168.00    298.21 o 
  12   6   5     6113.40     6399.96    240.99 o 
  13   6   5     3986.96     3867.37    284.73 o 
  14   6   5     1784.42     1894.68    149.94 o 
 -15   7   5      423.16      442.86     67.80 o 
 -14   7   5      759.78      919.11     61.08 o 
 -13   7   5       57.15       67.12     25.73 o 
 -12   7   5        9.07       13.83     25.81 o 
 -11   7   5       13.42        7.80     23.32 o 
 -10   7   5      361.65      400.36     64.14 o 
  -9   7   5      233.85      223.69     38.84 o 
  -8   7   5     2889.45     2830.74    105.96 o 
  -7   7   5     2334.26     2336.99     97.65 o 
  -6   7   5     4578.61     4450.80    257.24 o 
  -5   7   5     1610.37     1635.10     99.29 o 
  -4   7   5     6103.47     6065.39    247.88 o 
  -3   7   5     1787.14     1845.55     70.57 o 
  -2   7   5     2035.68     2118.79     77.26 o 
  -1   7   5       52.02       37.51     17.60 o 
   0   7   5      339.49      345.13     31.58 o 
   1   7   5      304.74      377.26     32.99 o 
   2   7   5       28.79       41.49     19.63 o 
   3   7   5     3618.12     3538.75     91.16 o 
   4   7   5      833.06      844.83     51.20 o 
   5   7   5     4705.41     4674.03    109.05 o 
   6   7   5     1898.19     1878.16     66.53 o 
   7   7   5     2175.09     2130.51    112.00 o 
   8   7   5     1117.13     1106.79     92.39 o 
   9   7   5      616.94      662.11     93.90 o 
  10   7   5       19.40       50.99     37.97 o 
  11   7   5      101.61      129.69     65.11 o 
  12   7   5      160.56      146.13     53.56 o 
  13   7   5      365.88      241.75     92.22 o 
  14   7   5      422.37      317.17     72.47 o 
 -14   8   5      142.70      189.93     41.71 o 
 -13   8   5     2159.88     2293.15    104.98 o 
 -12   8   5      593.33      539.79     59.15 o 
 -11   8   5     3475.56     3589.51    197.87 o 
 -10   8   5      613.88      665.20     63.38 o 
  -9   8   5     2849.47     3132.49    126.73 o 
  -8   8   5      157.60      139.32     44.78 o 
  -7   8   5      922.07     1020.09    107.30 o 
  -6   8   5       37.07       83.99     40.21 o 
  -5   8   5      856.51      986.32     86.67 o 
  -4   8   5      711.05      706.31     74.10 o 
  -3   8   5      301.03      326.61     36.73 o 
  -2   8   5     1264.50     1283.06     80.28 o 
  -1   8   5     2388.49     2548.54     88.00 o 
   0   8   5      982.96      997.17     64.52 o 
   1   8   5     3618.97     3721.04     94.06 o 
   2   8   5      926.62      861.13     66.10 o 
   3   8   5     1277.35     1299.72     66.66 o 
   4   8   5      209.46      222.21     28.08 o 
   5   8   5        8.70       -9.71     14.39 o 
   6   8   5       43.59       42.13     19.89 o 
   7   8   5      512.55      604.34    110.95 o 
   8   8   5     1164.43     1159.97     95.05 o 
   9   8   5     1635.96     1695.91    112.83 o 
  10   8   5     2570.36     2618.57    141.00 o 
  11   8   5      786.67      734.51     89.49 o 
  12   8   5     2100.99     2285.08    144.51 o 
  13   8   5      347.66      294.86     69.59 o 
 -13   9   5     3322.30     3440.66    130.92 o 
 -12   9   5      856.72      849.76     71.07 o 
 -11   9   5       35.24       15.32     25.57 o 
 -10   9   5      265.40      279.45     45.49 o 
  -9   9   5     2149.22     2245.17     98.32 o 
  -8   9   5     6743.01     6687.50    229.26 o 
  -7   9   5    16478.83    16373.39    406.17 o 
  -6   9   5    13832.25    14469.92    369.23 o 
  -5   9   5    18950.97    18451.35    437.80 o 
  -4   9   5     6579.98     6171.92    208.86 o 
  -3   9   5    12642.77    12674.32    247.05 o 
  -2   9   5      728.11      769.82     82.05 o 
  -1   9   5     2816.00     2917.25     96.67 o 
   0   9   5      294.15      283.84     35.62 o 
   1   9   5      510.66      557.91     47.08 o 
   2   9   5     3911.94     3656.20     95.98 o 
   3   9   5     6210.76     5899.69    128.57 o 
   4   9   5    12820.40    12443.28    212.41 o 
   5   9   5    15585.76    15248.09    263.43 o 
   6   9   5    13227.03    13323.23    226.55 o 
   7   9   5     7217.81     6923.24    221.20 o 
   8   9   5     5276.35     5105.95    191.64 o 
   9   9   5     1378.04     1140.36    101.13 o 
  10   9   5      633.62      673.43     85.11 o 
  11   9   5       49.10       13.09     38.35 o 
  12   9   5      351.59      291.44     67.14 o 
 -13  10   5     5824.88     6267.23    186.40 o 
 -12  10   5     2630.56     2851.88    120.11 o 
 -11  10   5    10636.40    11277.68    305.55 o 
 -10  10   5     5560.51     5419.36    164.90 o 
  -9  10   5    12080.97    12091.25    339.14 o 
  -8  10   5     2597.74     2558.37    136.90 o 
  -7  10   5     2160.27     1788.31    112.71 o 
  -6  10   5       12.63       16.79     30.10 o 
  -5  10   5      795.34      853.13     85.21 o 
  -4  10   5     6029.57     5747.32    203.79 o 
  -3  10   5     4607.75     4672.30    131.19 o 
  -2  10   5     6353.42     6558.17    161.05 o 
  -1  10   5     4470.67     4597.23    152.42 o 
   0  10   5     6900.26     6903.92    166.16 o 
   1  10   5     6871.18     6403.72    158.31 o 
   2  10   5     5788.83     5851.10    149.28 o 
   3  10   5     4448.66     4308.15    166.48 o 
   4  10   5      372.61      401.45     38.97 o 
   5  10   5       14.94       28.17     20.07 o 
   6  10   5     1347.44     1394.35     63.85 o 
   7  10   5     1242.72     1192.93     95.37 o 
   8  10   5     5898.89     6057.48    212.82 o 
   9  10   5     2969.67     3028.69    205.76 o 
  10  10   5     3935.93     3834.80    175.92 o 
  11  10   5     2736.68     3025.08    339.72 o 
  12  10   5     3883.48     3817.57    187.84 o 
 -12  11   5       12.42       39.56     32.95 o 
 -11  11   5        9.35        0.24     26.88 o 
 -10  11   5       48.48       60.67     41.81 o 
  -9  11   5       58.27       60.95     39.22 o 
  -8  11   5       70.21       62.65     39.58 o 
  -7  11   5      417.40      352.59     63.97 o 
  -6  11   5      111.09      128.75     44.10 o 
  -5  11   5       23.93       26.73     59.17 o 
  -4  11   5       50.17        8.82     44.09 o 
  -3  11   5       57.02       62.84     27.80 o 
  -2  11   5       55.95       95.09     27.37 o 
  -1  11   5      386.51      321.03     40.32 o 
   0  11   5       14.64        4.39     19.35 o 
   1  11   5      259.08      276.82     46.43 o 
   2  11   5      324.91      378.54     43.74 o 
   3  11   5       92.80      125.87     29.75 o 
   4  11   5     1489.89     1489.65     65.95 o 
   5  11   5      111.10      105.89     24.88 o 
   6  11   5      725.85      862.52     67.93 o 
   7  11   5       46.69       20.06     32.84 o 
   8  11   5      148.20      121.34     76.76 o 
   9  11   5      259.06      168.64     51.91 o 
  10  11   5       49.65       13.51     38.65 o 
  11  11   5       80.87      116.27     49.37 o 
 -10  12   5     3299.84     3325.86    167.67 o 
  -9  12   5      397.05      397.69     71.31 o 
  -8  12   5     1636.23     1780.64    126.70 o 
  -7  12   5       94.63      148.77     49.26 o 
  -6  12   5      258.37      254.14     57.03 o 
  -5  12   5      161.97      280.02     80.49 o 
  -4  12   5      504.03      455.61     68.28 o 
  -3  12   5     2048.26     2114.84     89.63 o 
  -2  12   5     3237.22     3036.43    109.24 o 
  -1  12   5     5506.09     5581.13    153.82 o 
   0  12   5     4763.18     4482.94    134.94 o 
   1  12   5     3391.78     3558.05    118.62 o 
   2  12   5     2950.34     2837.03    104.42 o 
   3  12   5      709.50      700.26     58.38 o 
   4  12   5      593.89      597.24     55.11 o 
   5  12   5        9.57       46.50     22.18 o 
   6  12   5        9.60       23.29     21.59 o 
   7  12   5      625.03      645.06     78.44 o 
   8  12   5      749.79      685.42     83.67 o 
   9  12   5     2223.80     2431.30    183.30 o 
  -9  13   5     2805.27     3179.41    166.98 o 
  -8  13   5     4744.79     4530.92    199.22 o 
  -7  13   5     4857.51     5365.41    215.85 o 
  -6  13   5     7591.50     7525.40    260.43 o 
  -5  13   5     5165.03     5330.02    210.91 o 
  -4  13   5    11629.01    12018.70    340.85 o 
  -3  13   5     5991.17     5931.07    383.51 o 
  -2  13   5     7289.60     7491.72    195.62 o 
  -1  13   5      568.19      519.07     53.77 o 
   0  13   5      268.98      286.19     43.40 o 
   1  13   5     1166.98     1110.06     71.65 o 
   2  13   5     1944.50     1778.10     85.33 o 
   3  13   5     3474.53     3477.01    304.77 o 
   4  13   5     4601.63     4732.28    143.95 o 
   5  13   5     5190.38     5263.22    177.82 o 
   6  13   5     4682.54     4507.61    124.83 o 
   7  13   5     5274.01     5599.24    208.62 o 
   8  13   5     3033.28     2610.16    143.85 o 
  -7  14   5      128.01      160.01     54.58 o 
  -6  14   5      172.28      134.51     53.92 o 
  -5  14   5      335.55      435.41     75.26 o 
  -4  14   5      949.53      891.08     97.08 o 
  -3  14   5     3479.23     3414.35    166.56 o 
  -2  14   5     3285.33     3146.20    152.90 o 
  -1  14   5     4402.98     4224.40    139.17 o 
   0  14   5     4313.98     4499.63    144.29 o 
   1  14   5     3226.23     3320.89    141.91 o 
   2  14   5     2780.75     2684.27    108.43 o 
   3  14   5      758.16      773.55     69.64 o 
   4  14   5      556.10      475.85    101.22 o 
   5  14   5       74.82       69.03     38.08 o 
   6  14   5       22.55        1.29     28.47 o 
  -4  15   5        0.31       19.71     37.80 o 
  -3  15   5       17.26       22.80     37.19 o 
  -2  15   5       21.02       -6.47     25.04 o 
  -1  15   5       14.35       -0.36     25.05 o 
   0  15   5       40.97       40.24     29.72 o 
   1  15   5        5.15       21.98     28.30 o 
   2  15   5      229.87      157.75     38.17 o 
   3  15   5        1.75       13.10     28.09 o 
 -15   0   6     1814.54     1758.85    107.71 o 
 -14   0   6    12389.94    11620.11    313.97 o 
 -13   0   6      131.48      177.39     43.55 o 
 -12   0   6     8394.09     8055.33    240.41 o 
 -11   0   6      769.41      758.49    100.98 o 
 -10   0   6      366.76      290.37     50.31 o 
  -9   0   6     3069.72     2930.93    126.15 o 
  -8   0   6     1436.86     1417.57     86.96 o 
  -7   0   6    16172.76    15750.61    361.62 o 
  -6   0   6    12460.10    12065.32    294.80 o 
  -5   0   6    30756.26    29519.08   1393.52 o 
  -4   0   6    23947.09    23501.95    728.48 o 
  -3   0   6     8444.57     7850.89    338.58 o 
  -2   0   6    17708.30    16882.76    563.53 o 
  -1   0   6      686.82      666.87     56.67 o 
   0   0   6     6310.53     6284.55    181.48 o 
   1   0   6     3553.23     3496.90    131.56 o 
   2   0   6       45.56       42.78     59.32 o 
   3   0   6     7681.43     8061.54    223.74 o 
   4   0   6     3416.73     3541.67    137.91 o 
   5   0   6    27693.95    27342.89    548.61 o 
   6   0   6     8312.26     8774.62    360.35 o 
   7   0   6    12703.73    12467.42    464.53 o 
   8   0   6     6546.30     6838.06    324.56 o 
   9   0   6     5302.06     5496.09    290.14 o 
  10   0   6      921.56      822.45    128.55 o 
  11   0   6      498.26      344.51     93.06 o 
  12   0   6      392.64      327.91     92.60 o 
  13   0   6      722.08      687.96    127.78 o 
  14   0   6     3136.81     3211.97    241.86 o 
 -15   1   6       26.37       14.42     21.89 o 
 -14   1   6      926.41      885.94     58.49 o 
 -13   1   6      409.17      376.13     40.64 o 
 -12   1   6     6559.55     6710.31    223.49 o 
 -11   1   6     2693.32     2531.44    103.17 o 
 -10   1   6    13097.01    12901.63    227.26 o 
  -9   1   6     1572.38     1432.90     62.58 o 
  -8   1   6    13546.51    13437.67    229.64 o 
  -7   1   6       49.22       85.12     20.89 o 
  -6   1   6     6830.84     6570.78    137.77 o 
  -5   1   6      267.58      238.34     29.09 o 
  -4   1   6     1811.59     1714.99    104.40 o 
  -3   1   6    11087.52    10391.07    288.25 o 
  -2   1   6       91.61       87.83     36.86 o 
  -1   1   6    13214.85    13033.73    209.46 o 
   0   1   6     3690.74     3735.41     94.01 o 
   1   1   6     9158.87     9115.92    167.69 o 
   2   1   6     3676.26     3861.01     99.47 o 
   3   1   6     3482.35     3760.14    126.18 o 
   4   1   6     4959.33     4699.48    113.70 o 
   5   1   6      327.71      334.30     36.03 o 
   6   1   6      141.87       55.22     47.52 o 
   7   1   6       32.34       31.97     40.82 o 
   8   1   6        8.86       -9.09     30.44 o 
   9   1   6     2275.66     2183.20    126.89 o 
  10   1   6     1546.20     1767.87    123.55 o 
  11   1   6     4290.34     4507.49    193.85 o 
  12   1   6     1128.93     1114.44    107.74 o 
  13   1   6     4075.99     3807.48    214.75 o 
  14   1   6      486.73      572.72     91.31 o 
 -15   2   6     2584.58     2426.74    105.61 o 
 -14   2   6      985.40     1099.27     64.16 o 
 -13   2   6     3955.13     3885.84    112.08 o 
 -12   2   6     3153.11     3239.78     99.41 o 
 -11   2   6     2322.95     2324.30     82.31 o 
 -10   2   6       62.32       80.19     22.32 o 
  -9   2   6     1418.80     1232.64     58.79 o 
  -8   2   6      685.44      564.47     44.24 o 
  -7   2   6      140.84      240.75     29.55 o 
  -6   2   6      193.05      156.49     24.28 o 
  -5   2   6      914.29      960.22     58.78 o 
  -4   2   6      428.57      497.49    148.04 o 
  -3   2   6      952.41      961.14     85.17 o 
  -2   2   6      904.97      897.67     91.23 o 
  -1   2   6       24.05       47.25     18.08 o 
   0   2   6      489.27      513.47     37.71 o 
   1   2   6        3.89        1.40     16.65 o 
   2   2   6      667.96      642.32     44.09 o 
   3   2   6        0.61      -11.15     19.68 o 
   4   2   6     5942.92     5850.86    164.74 o 
   5   2   6      406.51      389.56     37.89 o 
   6   2   6     4081.44     4085.28    161.81 o 
   7   2   6       82.03       86.70     86.13 o 
   8   2   6      535.70      462.30     68.00 o 
   9   2   6      346.34      212.87    106.99 o 
  10   2   6       15.45       15.07     35.67 o 
  11   2   6        0.80       10.68     39.70 o 
  12   2   6       21.35       32.59     55.97 o 
  13   2   6        0.05      -43.83     37.25 o 
  14   2   6        1.69        2.63     40.74 o 
 -15   3   6       13.12       10.21     23.95 o 
 -14   3   6      851.67      817.39     58.43 o 
 -13   3   6     3827.99     3679.07    109.84 o 
 -12   3   6     1931.70     1856.58    111.32 o 
 -11   3   6    15789.23    16081.38    270.71 o 
 -10   3   6     4999.20     4613.58    117.96 o 
  -9   3   6    17576.82    17471.96    281.95 o 
  -8   3   6     2214.46     2044.09     72.77 o 
  -7   3   6    11975.17    12473.84    216.72 o 
  -6   3   6      138.32      220.99     29.02 o 
  -5   3   6     3547.97     3616.77    111.49 o 
  -4   3   6     1668.13     1691.20    106.40 o 
  -3   3   6       28.64       70.65     53.23 o 
  -2   3   6     8484.52     8830.98    258.34 o 
  -1   3   6     2642.05     2492.52     89.79 o 
   0   3   6    11185.63    11048.61    190.51 o 
   1   3   6     7443.73     7179.37    206.42 o 
   2   3   6    15086.76    15302.83    245.72 o 
   3   3   6     2744.52     2739.82     83.09 o 
   4   3   6     2050.36     2141.37     76.76 o 
   5   3   6     1997.87     1796.99     68.41 o 
   6   3   6      295.66      287.89     69.30 o 
   7   3   6       62.43       61.72     37.03 o 
   8   3   6     2079.40     1976.95    119.09 o 
   9   3   6      642.02      691.19    205.69 o 
  10   3   6     5113.21     5391.27    261.58 o 
  11   3   6     1777.66     1574.11    120.74 o 
  12   3   6     5628.79     6132.98    235.67 o 
  13   3   6     1671.24     1647.08    130.95 o 
  14   3   6     3197.91     2774.55    161.56 o 
 -15   4   6    12870.46    12651.04    240.96 o 
 -14   4   6     2198.25     2224.44     87.14 o 
 -13   4   6    13700.35    13757.60    249.63 o 
 -12   4   6      176.34      210.81     36.87 o 
 -11   4   6     2754.09     2942.25     94.01 o 
 -10   4   6      594.89      608.32     46.87 o 
  -9   4   6      245.21      291.85     34.64 o 
  -8   4   6     6840.05     7188.63    150.61 o 
  -7   4   6     6082.40     6078.61    169.92 o 
  -6   4   6     8656.90     8748.14    196.32 o 
  -5   4   6     8637.93     8628.33    192.43 o 
  -4   4   6     9791.48     9138.16    536.65 o 
  -3   4   6    15310.33    15115.78    374.31 o 
  -2   4   6     5867.18     5646.90    196.10 o 
  -1   4   6     9631.60     9821.70    173.63 o 
   0   4   6       50.12       60.35     19.55 o 
   1   4   6      501.98      560.81     40.67 o 
   2   4   6     5655.35     5851.05    128.05 o 
   3   4   6      611.22      539.35     56.45 o 
   4   4   6    12385.10    12672.17    216.95 o 
   5   4   6     5541.60     5728.33    129.32 o 
   6   4   6    15270.06    16178.41    387.35 o 
   7   4   6     9838.75     9825.14    282.18 o 
   8   4   6    13460.79    14052.40    365.92 o 
   9   4   6     5000.09     5234.88    204.34 o 
  10   4   6     3692.28     3747.01    174.26 o 
  11   4   6      609.55      525.32     81.65 o 
  12   4   6        9.31       18.97     39.26 o 
  13   4   6      480.54      539.17    117.43 o 
 -14   5   6       47.95       36.48     23.44 o 
 -13   5   6     1289.63     1214.23     67.38 o 
 -12   5   6      191.82      189.18     32.76 o 
 -11   5   6     5137.31     5209.32    131.17 o 
 -10   5   6     1060.90     1072.17     59.23 o 
  -9   5   6     7671.77     7669.35    160.94 o 
  -8   5   6     2652.23     2664.87     84.75 o 
  -7   5   6     4663.48     4521.70    112.57 o 
  -6   5   6      106.40      113.17     40.24 o 
  -5   5   6     4034.65     4090.57    169.96 o 
  -4   5   6     2769.03     2691.52    134.72 o 
  -3   5   6      402.43      413.25     63.75 o 
  -2   5   6     8062.26     7950.28    256.33 o 
  -1   5   6      209.15      208.48     26.99 o 
   0   5   6     5827.55     5909.32    126.29 o 
   1   5   6     4035.35     4060.53    101.83 o 
   2   5   6     2437.58     2468.34     77.83 o 
   3   5   6     1854.91     1920.71     86.07 o 
   4   5   6      159.93       99.49     23.79 o 
   5   5   6     1029.32     1115.27     86.46 o 
   6   5   6        2.95       -6.88     27.08 o 
   7   5   6       60.82       50.24     35.44 o 
   8   5   6      570.16      467.54     71.24 o 
   9   5   6     1334.40     1491.92    114.53 o 
  10   5   6     1392.76     1182.76    106.67 o 
  11   5   6      665.99      668.93     89.91 o 
  12   5   6     1837.84     1982.43    141.84 o 
  13   5   6      255.27      149.30     56.68 o 
 -14   6   6     3921.64     4088.35    144.20 o 
 -13   6   6       16.60       30.08     27.95 o 
 -12   6   6     1796.16     1800.05    120.56 o 
 -11   6   6      579.92      653.89     63.23 o 
 -10   6   6      971.16      936.45     75.98 o 
  -9   6   6     3354.59     3493.80    126.20 o 
  -8   6   6       33.81       64.45     28.42 o 
  -7   6   6      221.81      308.97    127.10 o 
  -6   6   6     2339.26     2433.36    218.25 o 
  -5   6   6     2211.01     2303.56    126.87 o 
  -4   6   6     2483.61     2229.12    123.61 o 
  -3   6   6      928.35     1091.63     92.72 o 
  -2   6   6     2622.57     3018.35    400.26 o 
  -1   6   6      166.11      126.93     23.45 o 
   0   6   6     1248.17     1285.66     56.62 o 
   1   6   6      280.14      318.75     37.85 o 
   2   6   6     1617.13     1497.32     61.26 o 
   3   6   6     1308.16     1328.93     98.75 o 
   4   6   6       45.96       57.07     21.84 o 
   5   6   6     2571.17     2665.89     84.45 o 
   6   6   6      503.24      385.66     80.80 o 
   7   6   6     2007.46     1918.66    115.60 o 
   8   6   6       10.81       21.73     34.00 o 
   9   6   6      905.11      836.32     93.05 o 
  10   6   6      136.77      181.51     53.24 o 
  11   6   6       75.28      105.92     48.40 o 
  12   6   6       44.13        6.80     40.12 o 
  13   6   6        0.83       -0.06     45.62 o 
 -13   7   6     2440.98     2486.65    112.92 o 
 -12   7   6     7171.03     7434.79    203.28 o 
 -11   7   6     5100.13     4897.74    157.00 o 
 -10   7   6    16678.17    17243.49    347.46 o 
  -9   7   6     5402.13     5512.98    164.93 o 
  -8   7   6     9710.86     9628.03    506.19 o 
  -7   7   6     2184.55     2257.01    454.17 o 
  -6   7   6     9473.01     9789.50    294.17 o 
  -5   7   6       33.16       81.11     38.81 o 
  -4   7   6       55.04       60.21     34.95 o 
  -3   7   6     4373.50     4911.01    295.55 o 
  -2   7   6     1968.41     1998.68    114.91 o 
  -1   7   6    10527.75    10603.79    188.68 o 
   0   7   6     7348.50     7376.77    148.46 o 
   1   7   6    11719.85    11887.63    206.62 o 
   2   7   6     9142.76     8779.39    196.51 o 
   3   7   6    12780.78    13094.96    228.06 o 
   4   7   6     3310.27     2933.36     89.08 o 
   5   7   6     1481.70     1598.44     84.35 o 
   6   7   6       51.32       -1.02     28.26 o 
   7   7   6      907.96      921.94    138.83 o 
   8   7   6      376.15      362.65     63.69 o 
   9   7   6     3014.59     3377.20    255.19 o 
  10   7   6     1308.89     1312.97    114.70 o 
  11   7   6     4471.89     4831.10    295.02 o 
  12   7   6     2160.66     1889.55    145.76 o 
 -13   8   6      795.68      794.39     73.81 o 
 -12   8   6     2858.72     3157.62    127.67 o 
 -11   8   6      321.02      390.29     55.01 o 
 -10   8   6      152.40      208.52     73.85 o 
  -9   8   6     4261.30     4246.90    186.08 o 
  -8   8   6     1167.59     1189.39    104.43 o 
  -7   8   6     4639.78     4815.37    197.65 o 
  -6   8   6    13943.99    14656.82    388.22 o 
  -5   8   6     8705.16     8619.36    272.42 o 
  -4   8   6     9249.91     9587.73    288.06 o 
  -3   8   6     6224.47     6300.91    322.58 o 
  -2   8   6     5735.98     5728.90    205.62 o 
  -1   8   6     1930.48     1885.15     68.69 o 
   0   8   6      887.76      918.29     51.50 o 
   1   8   6       11.83        5.71     16.17 o 
   2   8   6       12.17       31.53     18.61 o 
   3   8   6     4012.03     4099.81    107.78 o 
   4   8   6     3985.85     3916.69    106.53 o 
   5   8   6    12607.39    12856.14    225.22 o 
   6   8   6     6441.37     5893.97    202.28 o 
   7   8   6     7705.92     7610.18    553.48 o 
   8   8   6     1338.39     1237.58    218.18 o 
   9   8   6     3188.67     3038.30    155.35 o 
  10   8   6     1327.95     1358.40    116.03 o 
  11   8   6      220.37      270.34     68.93 o 
 -12   9   6      961.87      929.65     79.07 o 
 -11   9   6      234.40      188.30     42.53 o 
 -10   9   6     1284.12     1252.78    111.43 o 
  -9   9   6      236.57      215.39     65.95 o 
  -8   9   6      648.73      918.95     98.49 o 
  -7   9   6       13.73       25.61     35.97 o 
  -6   9   6     1797.30     2073.07    128.40 o 
  -5   9   6      230.55      266.93     58.12 o 
  -4   9   6        0.98       17.24     31.47 o 
  -3   9   6     2723.18     2673.22    139.61 o 
  -2   9   6       32.61       84.09     37.48 o 
  -1   9   6     1247.83     1326.91    103.90 o 
   0   9   6       82.56       65.14     21.18 o 
   1   9   6      333.34      518.50     68.98 o 
   2   9   6      570.95      524.04     44.24 o 
   3   9   6      639.98      654.82     48.37 o 
   4   9   6     1241.89     1373.65     65.41 o 
   5   9   6        6.82       -2.38     18.75 o 
   6   9   6        3.18      -34.80     23.20 o 
   7   9   6       93.97      162.11     47.56 o 
   8   9   6       54.44       51.99     38.35 o 
   9   9   6      182.57      243.44     59.03 o 
  10   9   6       38.63       20.41     40.22 o 
 -11  10   6      763.08      795.14     97.93 o 
 -10  10   6       99.13       73.37     46.57 o 
  -9  10   6       21.92       86.94     48.12 o 
  -8  10   6     2072.40     2390.21    142.44 o 
  -7  10   6     1401.81     1252.40    142.63 o 
  -6  10   6     3129.68     3336.47    223.13 o 
  -5  10   6     2281.89     2285.25    134.22 o 
  -4  10   6     2091.00     2323.73    133.78 o 
  -3  10   6     1715.92     1780.17    118.17 o 
  -2  10   6      531.38      564.08    131.44 o 
  -1  10   6      717.52      747.07     58.08 o 
   0  10   6      141.60      169.63     28.37 o 
   1  10   6       55.45       66.22     23.14 o 
   2  10   6     1887.54     2125.24     78.27 o 
   3  10   6      445.28      361.81     39.83 o 
   4  10   6     2193.09     2388.53    138.61 o 
   5  10   6      769.21      790.68     54.96 o 
   6  10   6     2267.67     2440.03    132.66 o 
   7  10   6     2251.37     2311.09    248.33 o 
   8  10   6     1802.16     1733.69    163.12 o 
   9  10   6      519.15      454.09    108.21 o 
  10  10   6      424.52      465.18    136.47 o 
 -10  11   6     7026.72     7028.08    263.68 o 
  -9  11   6     9751.54    10248.34    327.79 o 
  -8  11   6     4308.26     3996.25    189.14 o 
  -7  11   6     5313.65     5639.47    226.26 o 
  -6  11   6      623.62      573.48    147.58 o 
  -5  11   6      700.62      732.16     90.33 o 
  -4  11   6      191.58      271.79     59.90 o 
  -3  11   6      462.64      451.64     71.85 o 
  -2  11   6     5093.82     4811.67    205.00 o 
  -1  11   6     4348.12     4360.99    182.60 o 
   0  11   6     8299.03     8652.47    205.40 o 
   1  11   6     5945.84     6006.20    141.67 o 
   2  11   6     8104.33     7994.90    169.55 o 
   3  11   6     5115.45     4913.04    127.72 o 
   4  11   6     1678.70     1666.19    110.51 o 
   5  11   6     1402.50     1276.68     67.31 o 
   6  11   6      620.65      504.07     80.19 o 
   7  11   6       18.68        0.08     41.35 o 
   8  11   6     1004.75     1225.38    107.92 o 
  -8  12   6     1810.90     1779.77    136.16 o 
  -7  12   6     2012.16     2109.77    144.85 o 
  -6  12   6     3395.53     3120.38    167.09 o 
  -5  12   6     4212.16     4550.46    200.36 o 
  -4  12   6     2741.68     2683.81    323.12 o 
  -3  12   6     5700.86     5998.67    314.97 o 
  -2  12   6     4674.73     4391.25    235.16 o 
  -1  12   6     2627.48     2574.51    188.71 o 
   0  12   6      723.76      761.84     90.25 o 
   1  12   6        6.39       -5.22     24.19 o 
   2  12   6      690.25      708.70     54.39 o 
   3  12   6     1805.24     1796.46     77.37 o 
   4  12   6     3235.62     3436.30    107.70 o 
   5  12   6     1368.35     1339.94     80.07 o 
   6  12   6     5690.40     5730.69    210.09 o 
   7  12   6     3452.03     3400.12    167.76 o 
  -6  13   6      102.06       94.04     46.17 o 
  -5  13   6        7.96        6.79     38.07 o 
  -4  13   6        7.34       30.93     37.82 o 
  -3  13   6       79.40      135.77     49.00 o 
  -2  13   6      350.17      394.89     70.49 o 
  -1  13   6        0.40       39.01     64.65 o 
   0  13   6       19.59        3.63     36.87 o 
   1  13   6        0.78       28.72     28.39 o 
   2  13   6      199.05      155.45     32.89 o 
   3  13   6       70.83       63.74     26.57 o 
   4  13   6       98.67       64.30     27.26 o 
   5  13   6       15.85        6.24     24.56 o 
  -2  14   6     2715.63     2737.12    155.07 o 
  -1  14   6      621.16      672.05     92.05 o 
   0  14   6      370.95      510.22     59.37 o 
   1  14   6      120.48       83.24     37.96 o 
 -13   1   7     3424.92     3274.49    128.60 o 
 -12   1   7     1921.43     1818.51     79.08 o 
 -11   1   7     1294.65     1420.64     69.14 o 
 -10   1   7      127.67       91.98     25.84 o 
  -9   1   7      230.14      297.37     36.93 o 
  -8   1   7      258.31      274.68     48.94 o 
  -7   1   7     1066.07     1054.16     57.72 o 
  -6   1   7     3120.26     3078.15    151.47 o 
  -5   1   7     5423.91     5407.54    323.19 o 
  -4   1   7     5147.44     5179.64    212.54 o 
  -3   1   7     6356.15     5951.86    213.94 o 
  -2   1   7     1835.19     1913.17    117.44 o 
  -1   1   7     3182.61     2963.74    142.16 o 
   0   1   7      869.23      942.08    103.26 o 
   1   1   7      138.76      175.79     32.10 o 
   2   1   7       39.35       52.95     66.46 o 
   3   1   7      287.25      420.08     42.22 o 
   4   1   7      147.63       45.89     24.71 o 
   5   1   7     1954.85     2037.36    198.53 o 
   6   1   7     2691.89     2756.71    137.46 o 
   7   1   7     2691.96     2452.45    155.66 o 
   8   1   7     3793.38     3700.18    419.14 o 
   9   1   7     1700.99     1683.53    122.26 o 
  10   1   7     1410.49     1493.60    120.66 o 
  11   1   7      344.09      323.78     70.58 o 
  12   1   7      175.82      286.40     68.25 o 
 -13   2   7      696.12      727.35     56.92 o 
 -12   2   7     2075.56     2278.77     87.29 o 
 -11   2   7     5720.90     5146.54    133.74 o 
 -10   2   7    10179.90    10143.76    200.94 o 
  -9   2   7    14203.53    13727.49    332.44 o 
  -8   2   7    12313.19    12128.21    222.18 o 
  -7   2   7    11001.61    10863.42    204.22 o 
  -6   2   7     3523.70     3766.82    123.97 o 
  -5   2   7     2184.03     2056.86    123.04 o 
  -4   2   7       98.09       81.07     38.46 o 
  -3   2   7      133.41      125.95     46.63 o 
  -2   2   7     2363.28     2263.28    127.40 o 
  -1   2   7     5248.78     5166.02    193.85 o 
   0   2   7     7413.92     7316.62    342.31 o 
   1   2   7    11952.97    12182.78    213.14 o 
   2   2   7    13542.34    13877.64    236.38 o 
   3   2   7    11728.25    11986.62    214.66 o 
   4   2   7     9019.32     9463.69    184.28 o 
   5   2   7     3463.97     3479.54    151.45 o 
   6   2   7     1685.97     1832.38    116.46 o 
   7   2   7       97.90       89.47     45.34 o 
   8   2   7       22.92       82.36    104.86 o 
   9   2   7      908.21     1050.28    103.58 o 
  10   2   7     2494.60     2497.34    146.46 o 
  11   2   7     3311.87     3436.96    187.49 o 
  12   2   7     4089.33     4449.57    205.21 o 
 -13   3   7     2493.85     2396.00     91.29 o 
 -12   3   7     1701.91     1746.69     77.84 o 
 -11   3   7     2751.63     2548.62     91.15 o 
 -10   3   7      433.09      594.78     49.07 o 
  -9   3   7      104.43       89.21     25.03 o 
  -8   3   7      102.91       92.76     25.20 o 
  -7   3   7     1618.32     1708.26    106.51 o 
  -6   3   7     2442.08     2458.31     97.57 o 
  -5   3   7     2259.88     2063.35    124.63 o 
  -4   3   7     3624.52     3706.20    167.20 o 
  -3   3   7     1568.01     1538.55    111.86 o 
  -2   3   7     3189.12     3032.88    147.11 o 
  -1   3   7     2716.51     2436.40    128.75 o 
   0   3   7     2586.60     2878.17    138.36 o 
   1   3   7     1873.33     1895.35     71.09 o 
   2   3   7        4.05       -0.81     19.39 o 
   3   3   7      102.12       97.51     26.26 o 
   4   3   7     1526.16     1718.00     70.56 o 
   5   3   7     2017.57     2009.01    126.34 o 
   6   3   7     4084.79     4113.86    170.74 o 
   7   3   7     2485.98     2565.55    136.72 o 
   8   3   7     2588.08     2301.82    132.84 o 
   9   3   7     1891.67     1842.07    127.86 o 
  10   3   7      964.65      967.87    123.14 o 
  11   3   7      760.51      602.65     90.66 o 
  12   3   7      197.92      210.60     79.43 o 
 -13   4   7      121.23       77.88     28.16 o 
 -12   4   7      391.04      480.79     62.30 o 
 -11   4   7       98.97      160.48     32.11 o 
 -10   4   7     1034.01     1010.99     60.83 o 
  -9   4   7       91.68       77.54     24.62 o 
  -8   4   7      137.09       69.20     41.88 o 
  -7   4   7       91.46       86.24     41.77 o 
  -6   4   7      517.79      455.22     80.26 o 
  -5   4   7      365.02      251.53     55.93 o 
  -4   4   7      359.21      274.91     57.36 o 
  -3   4   7        0.32       47.97     35.74 o 
  -2   4   7       23.49      -13.30     31.68 o 
  -1   4   7     1223.57     1108.51    140.73 o 
   0   4   7      126.21      112.99     46.68 o 
   1   4   7     1348.83     1424.20     63.20 o 
   2   4   7      412.86      386.57     39.57 o 
   3   4   7      913.89     1018.30     87.08 o 
   4   4   7      159.61      182.28     35.87 o 
   5   4   7       70.34       39.27     33.89 o 
   6   4   7      362.40      446.69     66.68 o 
   7   4   7        1.91      -19.29     29.53 o 
   8   4   7        0.09      -41.53     32.62 o 
   9   4   7       54.79       65.81     60.62 o 
  10   4   7      121.46       88.16     63.97 o 
  11   4   7      174.68       48.79     49.00 o 
 -12   5   7     5477.42     5447.40    203.66 o 
 -11   5   7      450.97      510.75     76.02 o 
 -10   5   7      762.65      802.88     75.51 o 
  -9   5   7       18.29       45.51     29.19 o 
  -8   5   7      137.44      201.88     55.02 o 
  -7   5   7     1624.12     1646.57    136.77 o 
  -6   5   7     2926.53     3183.17    254.58 o 
  -5   5   7     7712.26     7557.67    256.22 o 
  -4   5   7     7307.77     7197.99    247.72 o 
  -3   5   7     9010.19     9111.32    283.40 o 
  -2   5   7     9661.96     9820.48    619.88 o 
  -1   5   7     6043.17     6118.66    217.43 o 
   0   5   7     4048.69     4489.53    178.88 o 
   1   5   7      648.92      760.20    125.94 o 
   2   5   7       30.55       66.41     24.11 o 
   3   5   7      207.67      144.71     31.37 o 
   4   5   7     1167.45     1219.95     63.28 o 
   5   5   7     3876.69     4075.45    164.55 o 
   6   5   7     4107.79     4034.12    210.94 o 
   7   5   7     5730.84     5623.98    208.47 o 
   8   5   7     3571.81     3456.27    165.53 o 
   9   5   7     3469.81     3742.40    177.51 o 
  10   5   7     1946.80     1604.49    126.85 o 
  11   5   7     1384.64     1335.65    123.30 o 
 -12   6   7     3345.95     3258.33    131.68 o 
 -11   6   7     5086.60     5046.60    242.68 o 
 -10   6   7     9768.88     9521.68    239.10 o 
  -9   6   7     8672.80     8555.75    285.54 o 
  -8   6   7     9480.30     9710.16    307.06 o 
  -7   6   7     4628.45     4826.74    202.67 o 
  -6   6   7     5640.96     5862.39    225.29 o 
  -5   6   7     1287.72     1232.98    255.49 o 
  -4   6   7     1240.01     1028.61    143.17 o 
  -3   6   7     1225.93     1107.22    167.99 o 
  -2   6   7     1922.08     2032.44    123.63 o 
  -1   6   7     5180.70     5219.00    200.56 o 
   0   6   7     7608.44     7729.64    275.37 o 
   1   6   7     7347.80     7135.06    261.56 o 
   2   6   7     8392.72     9370.06    184.00 o 
   3   6   7     8065.97     8178.98    169.48 o 
   4   6   7     3655.85     3926.29    110.52 o 
   5   6   7     3504.30     3778.12    158.99 o 
   6   6   7      769.76      586.40     76.15 o 
   7   6   7      527.62      646.95     81.10 o 
   8   6   7       47.09      105.93     46.99 o 
   9   6   7      508.81      478.77     79.46 o 
  10   6   7     1610.74     1725.78    182.23 o 
 -11   7   7       29.42       56.44     31.52 o 
 -10   7   7       55.75       39.13     43.32 o 
  -9   7   7      195.83      349.67     71.22 o 
  -8   7   7        5.88        6.27     35.16 o 
  -7   7   7      377.52      345.41     67.90 o 
  -6   7   7      591.87      746.10     92.78 o 
  -5   7   7     1056.23     1121.31    171.88 o 
  -4   7   7      868.27      883.83     96.01 o 
  -3   7   7      878.23      949.19     97.05 o 
  -2   7   7     1664.37     1684.11    119.09 o 
  -1   7   7      603.43      707.87     84.32 o 
   0   7   7      563.74      623.26     78.29 o 
   1   7   7       55.82       91.03     31.82 o 
   2   7   7       12.95       30.52     21.76 o 
   3   7   7        8.05       27.54     20.71 o 
   4   7   7       19.03       44.04     22.42 o 
   5   7   7      340.78      220.51     49.46 o 
   6   7   7      361.32      408.71     66.69 o 
   7   7   7      875.61      932.67     94.15 o 
   8   7   7      313.56      374.56     68.89 o 
   9   7   7      535.89      571.78     83.86 o 
  10   7   7      211.18      324.26     71.41 o 
 -10   8   7      895.31      807.12     99.49 o 
  -9   8   7     2303.03     2118.48    141.70 o 
  -8   8   7      576.23      777.76     96.87 o 
  -7   8   7     1211.47     1153.91    172.41 o 
  -6   8   7      256.59      245.70     58.17 o 
  -5   8   7      175.06      268.71    119.03 o 
  -4   8   7        1.95       81.50     41.59 o 
  -3   8   7       47.87       74.53     41.07 o 
  -2   8   7      771.81      783.67    108.75 o 
  -1   8   7      368.75      460.58     72.16 o 
   0   8   7     2733.27     2832.08    146.80 o 
   1   8   7      915.93      748.13     66.54 o 
   2   8   7     2057.31     2269.72     83.43 o 
   3   8   7      998.08      932.16     78.50 o 
   4   8   7      801.58      875.20     59.75 o 
   5   8   7      374.75      293.26     55.39 o 
   6   8   7      174.96       95.98     45.46 o 
   7   8   7      105.93      143.95     49.43 o 
   8   8   7       12.69       25.37     41.32 o 
   9   8   7       22.54       17.73     42.15 o 
  -9   9   7      149.31      144.33     53.61 o 
  -8   9   7      223.65      371.98     75.55 o 
  -7   9   7      277.28      286.88     65.27 o 
  -6   9   7     2252.22     2384.92    145.24 o 
  -5   9   7     4471.73     4383.15    270.27 o 
  -4   9   7     6359.38     6882.89    572.67 o 
  -3   9   7     5459.80     5546.51    222.58 o 
  -2   9   7     6544.52     7207.93    254.63 o 
  -1   9   7     3363.95     3545.89    170.20 o 
   0   9   7     1439.50     1433.35    180.71 o 
   1   9   7      417.35      428.63     55.71 o 
   2   9   7       89.71      127.57     30.55 o 
   3   9   7      166.39      151.49     30.31 o 
   4   9   7     1858.26     2043.40     81.58 o 
   5   9   7     1394.23     1437.52    175.30 o 
   6   9   7     4013.71     4127.64    174.49 o 
   7   9   7     4265.46     4674.44    194.15 o 
   8   9   7     4451.88     4706.19    199.27 o 
  -8  10   7     3388.14     3573.32    186.45 o 
  -7  10   7     4869.62     4749.13    214.24 o 
  -6  10   7     2053.59     2004.85    143.85 o 
  -5  10   7     2578.87     2769.51    160.58 o 
  -4  10   7      121.85      118.43     51.24 o 
  -3  10   7        6.01      -25.34     36.27 o 
  -2  10   7     2044.90     2052.34    134.20 o 
  -1  10   7     2615.63     2649.93    190.23 o 
   0  10   7     4908.90     4899.40    200.56 o 
   1  10   7     4082.57     4202.62    144.62 o 
   2  10   7     4842.54     4484.31    124.76 o 
   3  10   7     4334.91     4397.17    123.67 o 
   4  10   7     3864.55     4062.69    134.46 o 
   5  10   7     1522.81     1296.64    218.33 o 
   6  10   7     1075.56     1357.84    154.29 o 
   7  10   7       82.38       28.23     39.81 o 
  -6  11   7       52.47       92.69     51.29 o 
  -5  11   7       40.30       25.19     41.61 o 
  -4  11   7       14.60       -7.40     38.47 o 
  -3  11   7      201.52      274.44     65.78 o 
  -2  11   7       81.93       67.05     43.71 o 
  -1  11   7      335.17      408.85    130.45 o 
   0  11   7       33.05       29.41     37.31 o 
   1  11   7        1.23       17.78     29.20 o 
   2  11   7       22.82       23.37     24.33 o 
   3  11   7      125.47      180.67     35.10 o 
   4  11   7      177.56      129.34     33.09 o 
   5  11   7       48.07       59.54     39.99 o 
  -3  12   7      264.56      132.79     53.54 o 
  -2  12   7      107.29       49.83     44.59 o 
  -1  12   7      849.06      832.24    226.17 o 
   0  12   7      784.81      576.08    110.88 o 
   1  12   7     2378.12     2354.78    140.04 o 
   2  12   7     1764.14     1719.66     94.63 o 
 -11   0   8      679.27      575.24     75.99 o 
 -10   0   8     4683.30     5062.04    225.56 o 
  -9   0   8      110.06       88.54     38.97 o 
  -8   0   8      643.39      615.16    122.76 o 
  -7   0   8     1891.71     1745.73    181.09 o 
  -6   0   8      645.70      619.27    122.15 o 
  -5   0   8     6450.87     6725.35    349.24 o 
  -4   0   8     4629.51     3877.24    254.05 o 
  -3   0   8     9098.01     8483.26    394.47 o 
  -2   0   8     5498.76     5208.69    294.10 o 
  -1   0   8    11377.72    11126.37    458.13 o 
   0   0   8     4498.94     4401.48    260.44 o 
   1   0   8     6797.69     7039.10    336.44 o 
   2   0   8     2094.91     2170.05    175.46 o 
   3   0   8      584.40      638.01    108.44 o 
   4   0   8       25.15        3.20     43.86 o 
   5   0   8     1649.34     1555.50    155.35 o 
   6   0   8      720.99      780.11    123.22 o 
   7   0   8     5997.70     5716.94    305.52 o 
   8   0   8     4151.29     4072.19    263.34 o 
   9   0   8     4716.99     4484.33    280.55 o 
 -11   1   8     2279.95     2333.30     91.80 o 
 -10   1   8      937.11      949.50     62.91 o 
  -9   1   8     5157.23     4992.99    133.70 o 
  -8   1   8     5372.04     5456.40    221.34 o 
  -7   1   8     4277.18     4475.36    197.36 o 
  -6   1   8     3314.60     3241.95    225.11 o 
  -5   1   8      716.51      680.18    113.16 o 
  -4   1   8      634.26      546.73     81.28 o 
  -3   1   8       47.67       30.01     38.93 o 
  -2   1   8      529.70      562.92     80.34 o 
  -1   1   8     1518.78     1468.42    113.11 o 
   0   1   8      194.49      146.88    143.24 o 
   1   1   8     3467.80     3064.72    149.55 o 
   2   1   8     1706.62     1680.96    110.32 o 
   3   1   8     5262.05     5658.34    201.12 o 
   4   1   8     1740.99     1623.17    106.42 o 
   5   1   8     1688.48     1880.50    223.66 o 
   6   1   8      280.80      263.25     58.95 o 
   7   1   8      828.41      753.29    109.81 o 
   8   1   8       61.65       38.34     46.21 o 
   9   1   8       61.90       19.79     46.43 o 
 -11   2   8      737.54      717.85     96.00 o 
 -10   2   8      668.01      579.22     51.65 o 
  -9   2   8      472.59      482.79     61.71 o 
  -8   2   8       96.66      147.77     37.09 o 
  -7   2   8     1884.48     2040.03    138.34 o 
  -6   2   8      118.89      129.94     50.13 o 
  -5   2   8      659.98      709.94     90.08 o 
  -4   2   8      887.19      788.47     93.80 o 
  -3   2   8        5.41       35.17     37.43 o 
  -2   2   8      249.33      350.07     65.09 o 
  -1   2   8       12.88        7.84     31.75 o 
   0   2   8       38.41       19.23     36.93 o 
   1   2   8       14.84       10.39     36.35 o 
   2   2   8        0.33       -0.39     32.24 o 
   3   2   8       97.62       65.80     39.09 o 
   4   2   8      154.17      154.34     46.20 o 
   5   2   8       58.29        5.01     32.93 o 
   6   2   8      345.70      334.77    123.52 o 
   7   2   8        2.55       49.75     44.31 o 
   8   2   8       54.25       78.81     49.48 o 
   9   2   8       64.92       36.14     84.53 o 
 -10   3   8     4139.96     4082.95    146.88 o 
  -9   3   8     3703.47     3703.94    179.51 o 
  -8   3   8     5439.16     5859.46    230.06 o 
  -7   3   8     3416.26     3198.91    164.51 o 
  -6   3   8     3561.78     3745.56    184.21 o 
  -5   3   8     3677.62     3818.67    272.55 o 
  -4   3   8      326.15      298.15    123.82 o 
  -3   3   8      591.92      538.81     80.28 o 
  -2   3   8     1266.31     1210.92    152.91 o 
  -1   3   8      160.95      174.32     52.03 o 
   0   3   8     4344.53     4319.09    410.08 o 
   1   3   8     2260.02     2271.96    129.40 o 
   2   3   8     4497.97     4605.93    183.29 o 
   3   3   8     3778.42     4472.53    220.08 o 
   4   3   8     5034.00     5321.04    191.34 o 
   5   3   8     1870.58     2262.27    127.07 o 
   6   3   8     1492.74     1562.90    114.67 o 
   7   3   8       82.53       78.93     50.02 o 
   8   3   8      223.09      266.74     67.57 o 
   9   3   8       43.94      102.15     67.09 o 
 -10   4   8      507.90      463.81    136.47 o 
  -9   4   8     1805.74     1945.15    138.71 o 
  -8   4   8      426.69      394.15     95.34 o 
  -7   4   8       15.13       42.81     44.40 o 
  -6   4   8     2441.92     2370.92    142.18 o 
  -5   4   8     3396.79     3454.08    171.93 o 
  -4   4   8     9785.86     9520.45    396.76 o 
  -3   4   8     5190.28     4930.24    204.77 o 
  -2   4   8     8796.88     9553.77    298.94 o 
  -1   4   8     4688.37     4908.02    199.21 o 
   0   4   8     6254.47     6548.88    232.62 o 
   1   4   8     1749.85     1391.77    124.74 o 
   2   4   8      530.77      582.58     76.18 o 
   3   4   8       10.70       35.81     36.31 o 
   4   4   8      468.04      523.54     70.29 o 
   5   4   8     1140.18     1169.01     97.64 o 
   6   4   8     4536.56     4701.46    190.13 o 
   7   4   8     3141.69     3222.32    160.29 o 
   8   4   8     4920.37     5662.71    356.62 o 
  -9   5   8      937.38      851.95    100.79 o 
  -8   5   8     1779.09     1827.25    202.72 o 
  -7   5   8      645.80      708.57     93.64 o 
  -6   5   8     1010.68     1013.43    106.34 o 
  -5   5   8     1783.08     1751.35    131.12 o 
  -4   5   8       32.51       73.41     44.29 o 
  -3   5   8       46.41       45.25     41.50 o 
  -2   5   8      264.80      288.93     64.01 o 
  -1   5   8       20.22       96.42    162.51 o 
   0   5   8     1253.74     1320.41    109.16 o 
   1   5   8      316.74      310.40     69.68 o 
   2   5   8     1935.89     1899.70    127.25 o 
   3   5   8      796.81      682.51     79.28 o 
   4   5   8     3872.31     4366.90    208.51 o 
   5   5   8      652.15      572.31     75.88 o 
   6   5   8      764.79      740.77     97.40 o 
   7   5   8       33.99       26.62     43.10 o 
   8   5   8       29.84       23.94     46.52 o 
  -9   6   8      177.87      153.14     53.82 o 
  -8   6   8      522.13      618.20     92.49 o 
  -7   6   8      893.82      956.61    129.46 o 
  -6   6   8      202.28       47.91     59.48 o 
  -5   6   8      736.28      694.41    116.06 o 
  -4   6   8      252.74      219.99     91.54 o 
  -3   6   8     2898.03     3233.21    169.31 o 
  -2   6   8      965.89      830.89    112.17 o 
  -1   6   8     1801.12     1768.29    126.82 o 
   0   6   8      197.46      150.52     48.65 o 
   1   6   8      276.26      285.82     67.09 o 
   2   6   8        2.33       -6.27     32.42 o 
   3   6   8      144.08      183.97     51.22 o 
   4   6   8        0.37        0.56     32.23 o 
   5   6   8       49.03       59.90     65.57 o 
   6   6   8       42.81       17.63     38.50 o 
   7   6   8      514.19      346.82    124.28 o 
  -8   7   8     3550.90     3552.23    185.29 o 
  -7   7   8     7489.12     7793.85    284.61 o 
  -6   7   8     3184.72     3366.61    178.64 o 
  -5   7   8     1142.44     1116.07    138.98 o 
  -4   7   8     3339.53     3509.71    179.87 o 
  -3   7   8      204.87      136.26     52.27 o 
  -2   7   8       41.62       38.94     39.67 o 
  -1   7   8     1790.27     1725.08    127.78 o 
   0   7   8     1285.32     1141.61    133.72 o 
   1   7   8     3612.30     3574.14    263.41 o 
   2   7   8     3525.64     3628.05    167.79 o 
   3   7   8     4132.90     4527.54    186.23 o 
   4   7   8     2308.21     2419.59    382.52 o 
   5   7   8     2817.85     3264.10    153.70 o 
   6   7   8     1624.48     1836.02    168.75 o 
  -7   8   8      638.54      572.25     89.10 o 
  -6   8   8      645.16      496.80     85.65 o 
  -5   8   8     3325.09     3946.57    195.72 o 
  -4   8   8     2816.01     3347.28    178.57 o 
  -3   8   8     6509.66     6818.60    259.21 o 
  -2   8   8     4997.99     4940.50    215.07 o 
  -1   8   8     6277.90     6728.25    344.67 o 
   0   8   8     3062.38     2992.82    160.66 o 
   1   8   8     2008.32     1859.54    240.57 o 
   2   8   8      653.85      727.53    116.89 o 
   3   8   8        0.21       23.79     35.02 o 
   4   8   8       10.08       12.55     40.97 o 
   5   8   8      293.92      398.46     68.62 o 
  -5   9   8       94.43      155.20     60.34 o 
  -4   9   8      684.10      563.65     92.51 o 
  -3   9   8       74.16      102.50     51.30 o 
  -2   9   8       12.50      -22.51     36.70 o 
  -1   9   8      619.33      591.56     89.43 o 
   0   9   8      243.35      203.74    121.39 o 
   1   9   8      640.19      482.72    113.47 o 
   2   9   8      102.13       89.61     50.87 o 
   3   9   8      394.91      563.12     78.86 o 
  -7   1   9       69.99       36.66     43.56 o 
  -6   1   9       10.24       -5.36     39.46 o 
  -5   1   9      343.59      308.43     70.62 o 
  -4   1   9     1967.62     1775.68    136.08 o 
  -3   1   9     2718.41     2448.05    148.84 o 
  -2   1   9     4462.27     4636.90    215.97 o 
  -1   1   9     3423.74     3133.31    163.59 o 
   0   1   9     3193.88     3356.86    167.37 o 
   1   1   9     2017.24     2174.59    131.43 o 
   2   1   9      757.34      788.26     88.85 o 
  -7   2   9     5461.31     5355.99    229.61 o 
  -6   2   9     5628.59     6049.60    244.68 o 
  -5   2   9     4806.04     4747.70    362.26 o 
  -4   2   9     2921.43     3130.13    171.81 o 
  -3   2   9     1375.13     1222.92    158.63 o 
  -2   2   9      478.33      429.67     80.83 o 
  -1   2   9        2.25       58.76     44.50 o 
   0   2   9      696.69      655.51     86.84 o 
   1   2   9     1333.19     1319.55    110.95 o 
   2   2   9     2737.83     3020.24    259.00 o 
  -6   3   9      116.47       83.42     48.67 o 
  -5   3   9      358.69      367.62     75.67 o 
  -4   3   9     1057.91     1142.95    114.76 o 
  -3   3   9     1059.90     1111.56    275.29 o 
  -2   3   9     1105.77     1063.00    108.77 o 
  -1   3   9     1098.17     1031.18    105.43 o 
   0   3   9     1063.36     1159.52    107.31 o 
   1   3   9      725.37      666.87    136.54 o 
   2   3   9      541.62      547.45     79.90 o 
  -5   4   9       39.71      -15.89     38.77 o 
  -4   4   9       72.91       82.44     50.30 o 
  -3   4   9       53.86       31.20     44.31 o 
  -2   4   9       21.27        6.34     39.60 o 
  -1   4   9        7.99      -11.18     47.06 o 
   0   4   9        0.49      -18.64     37.00 o 
   1   4   9        9.45       10.75     38.27 o 
   2   4   9       37.58       57.07     45.46 o 
  -4   5   9     1735.37     1565.72    236.38 o 
  -3   5   9     3389.74     3835.86    208.43 o 
  -2   5   9     2497.57     2609.73    154.97 o 
  -1   5   9     3146.20     3168.55    169.06 o 
   0   5   9     2297.51     2343.63    144.02 o 
   1   5   9     2010.05     1856.67    131.09 o 
   2   5   9     1018.33     1114.47    152.31 o 
  -2   6   9      584.75      564.52     88.61 o 
  -1   6   9       39.28       66.35     46.29 o 
   0   6   9      298.30      304.65     67.62 o 
                                                 
